# Supplementary material for: N-Benzoyl-2-chloro­benzene­sulfonamide
Source: Acta Crystallogr Sect E Struct Rep Online. 2010 Mar 13;66(Pt 4):o794. doi: 10.1107/S1600536810008731 (PMC2984022; doi:10.1107/S1600536810008731)
Supplement: Supplementary file 2 [file e-66-0o794-Isup2.hkl]

# 
# h,k,l, Fc-squared, Fo-squared, sigma(Fo-squared) and status flag 
# 
data_I
_shelx_title ' DAS45 P-1' 
_shelx_refln_list_code          4 
_shelx_F_calc_maximum       85.99 
_exptl_crystal_F_000       304.00 
_reflns_d_resolution_high  0.8379 
 
loop_ 
 _symmetry_equiv_pos_as_xyz 
 'x, y, z' 
 '-x, -y, -z' 
 
_cell_length_a     8.1087 
_cell_length_b     9.3057 
_cell_length_c     9.6592 
_cell_angle_alpha  74.841 
_cell_angle_beta   65.790 
_cell_angle_gamma  78.077 
 
_shelx_F_squared_multiplier     1.000 
 
loop_ 
 _refln_index_h 
 _refln_index_k 
 _refln_index_l 
 _refln_F_squared_calc 
 _refln_F_squared_meas 
 _refln_F_squared_sigma 
 _refln_observed_status 
   1   0   0     2250.39     2453.56     16.93 o 
   2   0   0      120.18      128.24      0.79 o 
   3   0   0       10.22       10.08      0.33 o 
   4   0   0       54.40       57.15      1.10 o 
   5   0   0      313.94      315.50      3.17 o 
   6   0   0      631.62      633.93      5.28 o 
   7   0   0      208.06      216.37      3.05 o 
   8   0   0        0.25       -0.26      0.59 o 
  -8   1   0      152.02      157.53      2.21 o 
  -7   1   0      104.59      105.08      2.11 o 
  -6   1   0      113.18      111.40      2.15 o 
  -5   1   0        0.64       -0.12      0.44 o 
  -4   1   0      109.33      121.11      1.67 o 
  -3   1   0       90.46      100.86      1.26 o 
  -2   1   0     1251.71     1095.32     23.07 o 
  -1   1   0      764.25      572.87     18.54 o 
   0   1   0      847.26      745.56      5.50 o 
   1   1   0     2145.95     2799.47     57.61 o 
   2   1   0      856.91     1026.60     29.18 o 
   3   1   0      629.83      694.97      3.82 o 
   4   1   0       47.59       58.96      1.14 o 
   5   1   0      368.64      345.09      3.33 o 
   6   1   0       22.64       20.89      0.78 o 
   7   1   0       10.82       13.13      0.69 o 
   8   1   0       17.79       18.27      0.72 o 
  -8   2   0       19.46       21.91      0.71 o 
  -7   2   0       66.81       66.86      1.67 o 
  -6   2   0       21.67       23.82      0.84 o 
  -5   2   0        1.58        1.64      0.38 o 
  -4   2   0      311.18      268.80      2.71 o 
  -3   2   0       12.83       16.56      0.51 o 
  -2   2   0       65.24       47.58      3.25 o 
  -1   2   0       26.05       19.58      1.51 o 
   0   2   0      463.78      445.53      6.98 o 
   1   2   0     1402.03     1692.35     25.72 o 
   2   2   0     2948.83     3823.63     87.13 o 
   3   2   0        9.34        8.56      0.35 o 
   4   2   0       12.69        6.08      0.37 o 
   5   2   0      649.14      680.49      5.02 o 
   6   2   0        3.13        3.54      0.47 o 
   7   2   0      376.59      379.48      4.10 o 
   8   2   0       70.70       68.54      1.54 o 
  -8   3   0      186.68      193.28      2.15 o 
  -7   3   0      136.93      146.73      2.35 o 
  -6   3   0       79.02       84.23      1.94 o 
  -5   3   0      337.74      324.27      3.57 o 
  -4   3   0        1.43        1.93      0.33 o 
  -3   3   0       11.40       14.78      0.49 o 
  -2   3   0      436.01      364.20     22.97 o 
  -1   3   0      298.69      260.54     16.22 o 
   0   3   0      326.48      309.01      6.30 o 
   1   3   0     1658.18     1875.75     15.28 o 
   2   3   0      386.51      433.65     12.61 o 
   3   3   0      340.91      462.94      3.24 o 
   4   3   0      140.78      151.89      1.99 o 
   5   3   0       10.05       10.91      0.58 o 
   6   3   0      124.26      123.90      2.25 o 
   7   3   0      185.68      193.38      2.84 o 
   8   3   0       12.85       14.19      0.59 o 
  -7   4   0      100.47      107.84      1.90 o 
  -6   4   0       52.50       46.39      1.28 o 
  -5   4   0      530.08      491.09      4.68 o 
  -4   4   0      413.00      346.45      3.58 o 
  -3   4   0      197.59      170.18      2.19 o 
  -2   4   0        2.21        1.21      0.17 o 
  -1   4   0       13.16       17.79      0.37 o 
   0   4   0        1.23        1.85      0.16 o 
   1   4   0        8.07        4.37      0.20 o 
   2   4   0      160.20      201.99      1.42 o 
   3   4   0       11.14       11.69      0.47 o 
   4   4   0       13.15       17.30      0.59 o 
   5   4   0        0.54        0.97      0.34 o 
   6   4   0      236.49      223.68      3.10 o 
   7   4   0       17.48       20.13      0.80 o 
   8   4   0       24.67       27.44      0.80 o 
  -7   5   0        0.34        0.41      0.33 o 
  -6   5   0        8.40        6.92      0.53 o 
  -5   5   0        0.05       -0.04      0.61 o 
  -4   5   0       72.27       62.93      1.60 o 
  -3   5   0      719.95      581.68      4.74 o 
  -2   5   0      605.44      542.22     40.52 o 
  -1   5   0      160.07      169.85      5.80 o 
   0   5   0       25.07       39.01      0.68 o 
   1   5   0        1.75        5.42      0.41 o 
   2   5   0      321.29      363.12      4.98 o 
   3   5   0      573.10      580.88      4.40 o 
   4   5   0       64.04       65.64      1.54 o 
   5   5   0        6.73        9.57      0.62 o 
   6   5   0      127.46      126.96      2.36 o 
   7   5   0      122.85      112.02      2.03 o 
   8   5   0       15.33       14.33      0.54 o 
  -6   6   0        0.37       -0.22      0.51 o 
  -5   6   0      114.99      105.97      2.08 o 
  -4   6   0      273.92      253.52      3.32 o 
  -3   6   0      241.45      212.11      2.94 o 
  -2   6   0       11.70       13.17      1.08 o 
  -1   6   0       13.94       17.82      0.46 o 
   0   6   0       17.88       21.46      0.48 o 
   1   6   0       13.99       18.35      0.44 o 
   2   6   0     1043.54     1107.38     12.08 o 
   3   6   0      104.91      113.96      2.00 o 
   4   6   0       73.87       66.49      1.70 o 
   5   6   0       91.05       77.84      1.89 o 
   6   6   0        8.31        7.95      0.59 o 
   7   6   0        1.82        2.16      0.39 o 
  -5   7   0        8.82       10.46      0.58 o 
  -4   7   0      160.28      178.08      2.69 o 
  -3   7   0       32.27       36.06      4.29 o 
  -2   7   0       64.68       77.36      5.04 o 
  -1   7   0      112.96      128.38      6.79 o 
   0   7   0        2.55        2.84      0.34 o 
   1   7   0       69.76       73.91      1.19 o 
   2   7   0      118.48      120.25      1.86 o 
   3   7   0      109.91      106.59      2.12 o 
   4   7   0      235.59      221.67      3.11 o 
   5   7   0       88.84       87.92      1.95 o 
   6   7   0        0.89        1.76      0.38 o 
   7   7   0        5.12        8.47      0.45 o 
  -5   8   0       64.66       71.65      1.28 o 
  -4   8   0        0.06        0.42      0.37 o 
  -3   8   0       28.90       29.18      1.91 o 
  -2   8   0      347.15      360.94      8.69 o 
  -1   8   0       97.46       97.52      1.46 o 
   0   8   0        5.83        5.29      0.43 o 
   1   8   0      256.99      272.68      2.43 o 
   2   8   0      124.47      129.49      1.68 o 
   3   8   0      452.62      433.59      4.41 o 
   4   8   0      330.62      308.90      3.62 o 
   5   8   0       49.89       42.35      1.11 o 
   6   8   0        3.61        3.01      0.36 o 
  -3   9   0        0.56        1.20      0.27 o 
  -2   9   0       33.88       36.93      3.17 o 
  -1   9   0       43.39       40.77      0.81 o 
   0   9   0        0.15        0.20      0.44 o 
   1   9   0       28.80       29.23      0.69 o 
   2   9   0      128.46      132.61      1.63 o 
   3   9   0        2.56        2.67      0.50 o 
   4   9   0       30.88       23.70      0.76 o 
   5   9   0        2.58        1.82      0.36 o 
  -2  10   0        4.68        5.52      0.41 o 
  -1  10   0       42.17       44.28      1.07 o 
   0  10   0      125.75      132.40      1.54 o 
   1  10   0       21.22       20.29      0.50 o 
   2  10   0        2.71        3.85      0.61 o 
   3  10   0       36.50       33.81      0.99 o 
   4  10   0       13.13       11.60      0.44 o 
  -3 -10   1        2.86        3.04      0.30 o 
  -2 -10   1        0.41        0.47      0.33 o 
  -1 -10   1        0.00        2.36      0.28 o 
   0 -10   1        2.20        2.39      0.30 o 
   1 -10   1        3.04        3.40      0.53 o 
  -4  -9   1        0.91        2.05      0.36 o 
  -3  -9   1       20.42       17.28      0.68 o 
  -2  -9   1        7.97        6.33      0.40 o 
  -1  -9   1      412.96      423.46      9.04 o 
   0  -9   1      125.92      125.06      1.56 o 
   1  -9   1        1.91        2.29      0.32 o 
   2  -9   1        0.52        1.05      0.26 o 
   3  -9   1       15.50       18.33      1.13 o 
  -5  -8   1        3.64        2.50      0.40 o 
  -4  -8   1      102.57       94.07      1.87 o 
  -3  -8   1        1.12        1.33      0.51 o 
  -2  -8   1        5.51        4.99      0.43 o 
  -1  -8   1       45.00       49.12      0.95 o 
   0  -8   1      104.16      117.14      2.37 o 
   1  -8   1       89.08       92.88      3.31 o 
   2  -8   1       50.37       49.74      1.05 o 
   3  -8   1        7.91        8.44      1.13 o 
   4  -8   1       19.32       19.47      0.70 o 
   5  -8   1        0.87        1.56      0.34 o 
  -6  -7   1       44.90       38.79      1.12 o 
  -5  -7   1       46.01       45.29      1.38 o 
  -4  -7   1      226.02      213.04      3.01 o 
  -3  -7   1        0.43        4.52      0.58 o 
  -2  -7   1       15.49       14.60      0.68 o 
  -1  -7   1      615.35      645.38      9.18 o 
   0  -7   1        2.75        5.08      0.37 o 
   1  -7   1      283.60      286.88     10.35 o 
   2  -7   1       36.74       35.90      2.08 o 
   3  -7   1        4.35        5.34      0.58 o 
   4  -7   1       11.56        9.14      0.61 o 
   5  -7   1       83.60       81.36      1.68 o 
   6  -7   1       22.29       25.27      0.71 o 
  -7  -6   1        1.60        0.44      0.33 o 
  -6  -6   1        8.05        7.59      0.49 o 
  -5  -6   1      109.41      104.84      2.10 o 
  -4  -6   1      241.32      226.79      3.12 o 
  -3  -6   1        0.79        2.13      0.41 o 
  -2  -6   1      262.89      279.42      2.24 o 
  -1  -6   1       20.32       20.85      0.50 o 
   0  -6   1       94.97       96.67      1.73 o 
   1  -6   1      526.39      539.71     21.16 o 
   2  -6   1      257.48      276.40     19.21 o 
   3  -6   1       11.50        9.26      0.62 o 
   4  -6   1       18.07       20.40      0.81 o 
   5  -6   1       62.39       63.25      1.63 o 
   6  -6   1       15.87       17.74      0.68 o 
  -7  -5   1       27.27       24.35      0.72 o 
  -6  -5   1       25.63       23.97      0.84 o 
  -5  -5   1      396.10      369.92      4.04 o 
  -4  -5   1       41.99       57.33      1.50 o 
  -3  -5   1      174.74      177.85      2.42 o 
  -2  -5   1       58.99       65.67      1.86 o 
  -1  -5   1       13.27       15.78      0.38 o 
   0  -5   1       70.81       72.99      1.53 o 
   1  -5   1     1726.00     1768.25    126.62 o 
   2  -5   1       28.14       43.95      2.74 o 
   3  -5   1      163.09      127.55      2.10 o 
   4  -5   1      218.05      181.34      2.69 o 
   5  -5   1      257.42      237.63      3.21 o 
   6  -5   1      109.78       99.50      1.96 o 
   7  -5   1       16.56       16.90      0.58 o 
  -8  -4   1        5.62        9.05      0.42 o 
  -7  -4   1        3.83        4.24      0.48 o 
  -6  -4   1       15.45       15.57      0.73 o 
  -5  -4   1       87.01       74.69      1.76 o 
  -4  -4   1      178.65      196.03      2.57 o 
  -3  -4   1     1774.27     2094.91     10.09 o 
  -2  -4   1       48.81       57.31      1.80 o 
  -1  -4   1       25.80       29.13      0.57 o 
   0  -4   1      646.23      706.94     14.91 o 
   1  -4   1      569.33      588.81     35.35 o 
   2  -4   1      142.27      155.49     15.47 o 
   3  -4   1      215.70      159.85      2.11 o 
   4  -4   1      172.49      134.65      2.17 o 
   5  -4   1      113.32       98.98      2.01 o 
   6  -4   1      231.48      220.25      3.05 o 
   7  -4   1        3.79        4.20      0.46 o 
  -8  -3   1        1.02        1.67      0.35 o 
  -7  -3   1       34.92       37.08      1.13 o 
  -6  -3   1       15.39       14.28      0.73 o 
  -5  -3   1        1.24       17.40      0.72 o 
  -4  -3   1      258.38      266.29      2.87 o 
  -3  -3   1        7.18        3.21      0.31 o 
  -2  -3   1       25.35       27.46      1.24 o 
  -1  -3   1      550.62      660.87      4.70 o 
   0  -3   1      103.55      124.57      0.92 o 
   1  -3   1        6.00        4.05      0.50 o 
   2  -3   1     1087.06      837.81     56.77 o 
   3  -3   1       97.51       74.92      1.26 o 
   4  -3   1      160.76      137.32      1.99 o 
   5  -3   1        6.54        8.04      0.53 o 
   6  -3   1       19.22       18.81      0.76 o 
   7  -3   1       67.10       66.34      1.66 o 
   8  -3   1       83.47       92.09      1.60 o 
  -8  -2   1       12.54       13.29      0.58 o 
  -7  -2   1      253.03      249.78      3.21 o 
  -6  -2   1       64.66       61.20      1.61 o 
  -5  -2   1       97.71       93.25      1.84 o 
  -4  -2   1       62.69       50.64      1.19 o 
  -3  -2   1       45.14       60.96      1.09 o 
  -2  -2   1     2222.02     2875.25     40.37 o 
  -1  -2   1       10.04       72.80      8.07 o 
   0  -2   1      173.99      221.68      2.31 o 
   1  -2   1       66.95       62.03      2.16 o 
   2  -2   1     2858.22     2352.13     91.43 o 
   3  -2   1        0.29        0.62      0.24 o 
   4  -2   1      594.69      538.34      3.96 o 
   5  -2   1        0.23        0.12      0.42 o 
   6  -2   1       43.42       45.46      1.19 o 
   7  -2   1      138.86      142.71      2.43 o 
   8  -2   1      168.94      175.07      2.36 o 
  -8  -1   1       80.52       87.24      1.59 o 
  -7  -1   1       78.17       77.18      1.79 o 
  -6  -1   1      343.06      338.26      3.81 o 
  -5  -1   1       34.19       35.43      0.99 o 
  -4  -1   1        0.99        2.94      0.29 o 
  -3  -1   1     1764.73     1998.63      8.75 o 
  -2  -1   1     2141.60     2471.63     20.18 o 
  -1  -1   1     1480.60     1801.73     22.19 o 
   0  -1   1     3317.96     4378.31     30.41 o 
   1  -1   1     2320.06     1878.49     50.28 o 
   2  -1   1     1101.47     1050.52     21.21 o 
   3  -1   1      422.83      373.14      2.59 o 
   4  -1   1      659.87      629.23      4.11 o 
   5  -1   1       19.06       50.93      1.25 o 
   6  -1   1        3.77        3.53      0.49 o 
   7  -1   1      457.85      483.56      4.69 o 
   8  -1   1        9.64       10.52      0.59 o 
  -8   0   1      112.88      120.86      1.84 o 
  -7   0   1      236.12      245.75      3.16 o 
  -6   0   1      161.73      170.48      2.67 o 
  -5   0   1       45.46       44.96      1.28 o 
  -4   0   1      148.26      157.38      1.99 o 
  -3   0   1       91.87       81.16      1.19 o 
  -2   0   1      943.67      890.66      3.00 o 
  -1   0   1       17.78       18.35      0.27 o 
   0   0   1      457.85      418.36      4.72 o 
   1   0   1       59.79       80.81      0.73 o 
   2   0   1       47.10       53.16      1.62 o 
   3   0   1      293.38      288.77      2.11 o 
   4   0   1       24.75       19.18      0.58 o 
   5   0   1      248.04      252.66      2.73 o 
   6   0   1      107.02      107.36      1.98 o 
   7   0   1        2.15        2.04      0.54 o 
   8   0   1       74.45       77.04      1.71 o 
   9   0   1       81.40       92.90      1.44 o 
  -8   1   1        2.63        2.33      0.38 o 
  -7   1   1       21.02       21.56      0.81 o 
  -6   1   1       61.73       61.50      1.65 o 
  -5   1   1      126.20      115.87      2.03 o 
  -4   1   1        4.54        4.16      0.33 o 
  -3   1   1     1407.71     1335.18      6.53 o 
  -2   1   1      900.85      726.29      5.70 o 
  -1   1   1     5000.31     3942.03     26.83 o 
   0   1   1      520.21      360.34      2.31 o 
   1   1   1      634.45      770.25     21.05 o 
   2   1   1     3566.85     4706.97    154.30 o 
   3   1   1     2643.40     3043.96     25.51 o 
   4   1   1       18.26       10.75      0.40 o 
   5   1   1       26.74       25.22      0.70 o 
   6   1   1      228.83      233.72      2.98 o 
   7   1   1      121.28      121.02      2.25 o 
   8   1   1      131.93      134.77      2.26 o 
   9   1   1        4.25        7.16      0.41 o 
  -8   2   1       72.92       75.38      1.33 o 
  -7   2   1      185.04      197.26      2.72 o 
  -6   2   1      116.36      115.14      2.21 o 
  -5   2   1        0.81        8.19      0.51 o 
  -4   2   1      174.08      169.84      2.20 o 
  -3   2   1      527.35      476.09      3.41 o 
  -2   2   1      451.43      396.29     18.00 o 
  -1   2   1     6659.08     5182.23    158.82 o 
   0   2   1     6129.07     4839.58    198.02 o 
   1   2   1     1170.56     1330.09     11.78 o 
   2   2   1        0.55        7.95      0.90 o 
   3   2   1       96.61       99.15      1.22 o 
   4   2   1       13.25       18.22      0.58 o 
   5   2   1      700.55      775.29      5.23 o 
   6   2   1      206.84      202.98      2.78 o 
   7   2   1       47.25       48.48      1.31 o 
   8   2   1        4.49        5.83      0.53 o 
   9   2   1        0.82        1.02      0.32 o 
  -7   3   1      126.70      135.10      2.14 o 
  -6   3   1       22.31       22.95      0.84 o 
  -5   3   1       23.82       26.23      0.84 o 
  -4   3   1      175.52      178.44      2.40 o 
  -3   3   1      127.03      129.58      1.77 o 
  -2   3   1       31.87       35.04      2.92 o 
  -1   3   1     1542.39     1151.22     65.55 o 
   0   3   1     2677.70     2290.27     62.80 o 
   1   3   1      569.05      560.34      2.71 o 
   2   3   1      399.21      504.92      6.21 o 
   3   3   1      977.02     1248.49      6.05 o 
   4   3   1     1104.15     1226.50      6.54 o 
   5   3   1      672.53      693.45      5.04 o 
   6   3   1       63.05       61.92      1.58 o 
   7   3   1        1.05        1.77      0.46 o 
   8   3   1       15.77       15.83      0.71 o 
   9   3   1        5.24        5.86      0.37 o 
  -7   4   1        0.55        0.27      0.52 o 
  -6   4   1      159.66      163.00      2.57 o 
  -5   4   1      210.12      207.53      2.93 o 
  -4   4   1      174.04      164.25      2.49 o 
  -3   4   1       14.93       10.79      0.50 o 
  -2   4   1        1.30        1.04      0.18 o 
  -1   4   1       25.38       28.13      2.42 o 
   0   4   1     1905.71     1807.08     51.60 o 
   1   4   1      615.01      614.75      2.55 o 
   2   4   1       11.23       16.00      0.34 o 
   3   4   1       51.78       87.43      1.36 o 
   4   4   1      544.50      553.65      4.14 o 
   5   4   1      441.56      454.20      4.08 o 
   6   4   1       71.25       71.67      1.71 o 
   7   4   1       29.88       32.20      0.95 o 
   8   4   1        0.59        1.13      0.39 o 
  -7   5   1        0.16        0.60      0.29 o 
  -6   5   1       92.84       96.15      1.85 o 
  -5   5   1      173.10      161.00      2.62 o 
  -4   5   1      104.93       97.37      2.02 o 
  -3   5   1       11.63       10.50      0.58 o 
  -2   5   1       24.77       29.06      5.86 o 
  -1   5   1       38.59       36.62      1.92 o 
   0   5   1        2.30        5.16      0.59 o 
   1   5   1      254.22      247.49      2.22 o 
   2   5   1        7.63        7.87      0.28 o 
   3   5   1        0.05        1.59      0.28 o 
   4   5   1       15.77       16.45      0.63 o 
   5   5   1       31.16       31.70      0.96 o 
   6   5   1      211.65      219.95      3.07 o 
   7   5   1       23.01       23.51      0.83 o 
   8   5   1        2.68        2.40      0.36 o 
  -6   6   1      122.05      127.56      1.89 o 
  -5   6   1      168.92      177.17      2.64 o 
  -4   6   1      129.13      128.79      2.33 o 
  -3   6   1       75.93       71.37      1.73 o 
  -2   6   1      240.25      246.48     19.96 o 
  -1   6   1      302.25      309.72     15.54 o 
   0   6   1      399.61      379.75      5.06 o 
   1   6   1        1.09        3.45      0.25 o 
   2   6   1      141.94      149.68      1.81 o 
   3   6   1        4.96        6.78      0.50 o 
   4   6   1        2.67        3.46      0.47 o 
   5   6   1      381.81      360.61      3.96 o 
   6   6   1      258.86      234.94      3.17 o 
   7   6   1        5.56        4.74      0.46 o 
   8   6   1        1.35        1.32      0.32 o 
  -5   7   1       17.69       19.26      0.70 o 
  -4   7   1        0.89        1.09      0.46 o 
  -3   7   1      434.50      483.65     39.72 o 
  -2   7   1      141.54      156.04      9.98 o 
  -1   7   1      137.79      144.14      2.87 o 
   0   7   1       56.00       56.60      1.04 o 
   1   7   1       37.59       40.64      0.76 o 
   2   7   1       63.26       61.77      1.07 o 
   3   7   1      247.52      241.57      3.08 o 
   4   7   1       30.60       31.77      0.98 o 
   5   7   1       60.36       57.75      1.69 o 
   6   7   1       52.49       46.87      1.41 o 
   7   7   1       14.42       15.66      0.61 o 
  -4   8   1       92.13      106.83      1.84 o 
  -3   8   1        0.87       -0.22      0.44 o 
  -2   8   1       16.18       17.71      0.57 o 
  -1   8   1      124.45      136.71      5.47 o 
   0   8   1       44.29       42.73      1.15 o 
   1   8   1       72.21       64.91      2.12 o 
   2   8   1      290.53      291.82      2.51 o 
   3   8   1       71.28       70.29      1.78 o 
   4   8   1       22.47       21.92      0.92 o 
   5   8   1        8.24        9.40      0.63 o 
   6   8   1       10.69        8.16      0.51 o 
   7   8   1       41.44       45.18      1.02 o 
  -3   9   1       20.75       26.08      0.77 o 
  -2   9   1       24.81       29.46      0.76 o 
  -1   9   1       19.18       17.57      0.53 o 
   0   9   1       84.56       76.63      1.88 o 
   1   9   1      250.64      248.95      2.30 o 
   2   9   1       54.15       49.71      0.93 o 
   3   9   1        0.22        0.57      0.47 o 
   4   9   1       80.74       72.23      1.67 o 
   5   9   1       28.01       23.77      0.71 o 
   6   9   1       58.79       53.56      1.10 o 
  -2  10   1       66.08       78.70      3.18 o 
  -1  10   1        7.28        6.57      0.81 o 
   0  10   1       46.65       53.03      0.94 o 
   1  10   1      153.95      160.15      1.64 o 
   2  10   1        0.01        0.62      0.28 o 
   3  10   1       39.43       37.34      1.11 o 
   4  10   1        0.75        1.42      0.34 o 
  -1 -10   2       37.28       40.74      0.68 o 
   0 -10   2       17.68       21.82      0.46 o 
  -3  -9   2       50.58       52.68      1.20 o 
  -2  -9   2       87.50       86.69      1.22 o 
  -1  -9   2        2.67        1.99      0.29 o 
   0  -9   2       16.14       16.60      0.79 o 
   1  -9   2       14.43       17.02      0.80 o 
   2  -9   2        0.05        0.24      0.29 o 
   3  -9   2       53.32       59.10      4.53 o 
  -5  -8   2        0.13        0.56      0.27 o 
  -4  -8   2        9.75        8.38      0.52 o 
  -3  -8   2      114.85      105.71      1.97 o 
  -2  -8   2        6.81        9.00      0.46 o 
  -1  -8   2       27.39       30.35      0.69 o 
   0  -8   2        5.51        6.69      0.42 o 
   1  -8   2        1.05        2.72      0.34 o 
   2  -8   2        1.22        2.14      0.41 o 
   3  -8   2       10.75       13.13      1.88 o 
   4  -8   2        5.46        7.20      0.50 o 
   5  -8   2       21.16       28.61      0.84 o 
  -6  -7   2       23.56       20.88      0.63 o 
  -5  -7   2       79.41       69.52      1.50 o 
  -4  -7   2       10.00       10.40      0.63 o 
  -3  -7   2        5.09        4.08      0.53 o 
  -2  -7   2      371.45      385.99      2.93 o 
  -1  -7   2     1303.90     1388.46     13.37 o 
   0  -7   2        6.01        7.55      0.43 o 
   1  -7   2       52.75       54.39      1.08 o 
   2  -7   2       27.68       30.89      0.96 o 
   3  -7   2        1.46        2.59      0.46 o 
   4  -7   2       93.00       81.67      1.81 o 
   5  -7   2      202.88      222.99      2.70 o 
   6  -7   2       86.22      102.09      1.50 o 
  -6  -6   2       13.19       14.67      0.58 o 
  -5  -6   2        0.44        0.56      0.41 o 
  -4  -6   2       37.29       30.98      0.96 o 
  -3  -6   2       34.83       34.10      0.98 o 
  -2  -6   2      666.14      700.02      4.29 o 
  -1  -6   2     1070.65     1177.46      9.44 o 
   0  -6   2      106.20      114.86      1.89 o 
   1  -6   2        0.70        3.05      0.30 o 
   2  -6   2      115.99      126.70      6.85 o 
   3  -6   2       43.34       39.19      1.16 o 
   4  -6   2       64.20       56.79      1.58 o 
   5  -6   2       78.32       75.02      1.76 o 
   6  -6   2       10.93        9.74      0.59 o 
  -7  -5   2       13.36       13.52      0.49 o 
  -6  -5   2        0.77        0.93      0.38 o 
  -5  -5   2      190.75      181.37      2.76 o 
  -4  -5   2        0.49        8.46      0.60 o 
  -3  -5   2        5.61        6.35      0.51 o 
  -2  -5   2      490.17      533.85      7.23 o 
  -1  -5   2      205.55      201.80      1.75 o 
   0  -5   2      315.96      319.63      4.39 o 
   1  -5   2      334.48      329.17     17.73 o 
   2  -5   2       16.96       21.22      1.78 o 
   3  -5   2        6.90        4.16      0.45 o 
   4  -5   2      382.75      307.73      3.54 o 
   5  -5   2        0.43       -0.08      0.53 o 
   6  -5   2       86.16       81.54      1.78 o 
   7  -5   2       50.39       52.74      1.27 o 
  -7  -4   2        2.04        2.07      0.40 o 
  -6  -4   2       17.59       17.79      0.78 o 
  -5  -4   2       34.96       37.46      1.11 o 
  -4  -4   2        1.46        2.89      0.41 o 
  -3  -4   2      130.69      144.72      2.17 o 
  -2  -4   2        3.71       17.44      0.93 o 
  -1  -4   2       53.34       68.79      0.89 o 
   0  -4   2     1454.49     1716.12     26.45 o 
   1  -4   2      465.44      500.86     26.64 o 
   2  -4   2       14.22       17.25      1.50 o 
   3  -4   2      111.98       88.41      1.59 o 
   4  -4   2        4.58        3.07      0.41 o 
   5  -4   2       29.36       29.94      0.88 o 
   6  -4   2      327.85      308.71      3.66 o 
   7  -4   2      136.40      127.87      2.14 o 
   8  -4   2       29.52       29.30      0.86 o 
  -7  -3   2       66.40       61.40      1.44 o 
  -6  -3   2      449.14      462.15      4.51 o 
  -5  -3   2      113.66      106.59      2.07 o 
  -4  -3   2      106.34      110.92      1.97 o 
  -3  -3   2      137.15      140.36      1.93 o 
  -2  -3   2        0.37        1.46      0.33 o 
  -1  -3   2      156.15      197.98      1.90 o 
   0  -3   2      769.30      926.38      4.42 o 
   1  -3   2     1450.84     1552.37     60.67 o 
   2  -3   2      263.72      244.26     18.15 o 
   3  -3   2      114.33      105.00      1.56 o 
   4  -3   2        1.40        2.05      0.32 o 
   5  -3   2      274.41      244.11      3.02 o 
   6  -3   2        7.79        9.17      0.61 o 
   7  -3   2       14.00       13.04      0.72 o 
   8  -3   2        2.54        2.50      0.40 o 
  -7  -2   2       16.28       15.98      0.71 o 
  -6  -2   2      170.41      168.04      2.67 o 
  -5  -2   2       19.89       22.83      0.80 o 
  -4  -2   2      999.84     1012.26      6.47 o 
  -3  -2   2      314.42      339.54      2.98 o 
  -2  -2   2      641.96      812.81     15.45 o 
  -1  -2   2      271.01      378.13      7.25 o 
   0  -2   2       76.97       83.07      0.71 o 
   1  -2   2      116.30      140.82      5.73 o 
   2  -2   2     1863.22     1496.62     66.42 o 
   3  -2   2      107.28       84.49      1.25 o 
   4  -2   2      292.81      279.35      2.70 o 
   5  -2   2      234.91      242.00      2.85 o 
   6  -2   2      123.85      125.26      2.24 o 
   7  -2   2       11.01       10.09      0.64 o 
   8  -2   2       18.86       21.18      0.74 o 
  -8  -1   2        2.94        3.38      0.35 o 
  -7  -1   2       14.15       11.21      0.68 o 
  -6  -1   2        5.44        6.31      0.58 o 
  -5  -1   2      487.51      471.02      4.41 o 
  -4  -1   2      483.27      444.22      3.84 o 
  -3  -1   2       31.94       23.94      0.64 o 
  -2  -1   2      154.46      168.38      3.00 o 
  -1  -1   2        0.68        7.20      0.19 o 
   0  -1   2      127.56      179.40      1.40 o 
   1  -1   2     7242.69     5382.73    265.59 o 
   2  -1   2      175.15      220.66      4.89 o 
   3  -1   2      137.49      161.03      1.61 o 
   4  -1   2       41.66       47.37      1.00 o 
   5  -1   2      367.09      383.32      3.48 o 
   6  -1   2        1.08        1.24      0.41 o 
   7  -1   2        8.77        8.98      0.70 o 
   8  -1   2        0.78        0.93      0.42 o 
   9  -1   2        0.05        0.28      0.33 o 
  -7   0   2      117.98      127.45      2.15 o 
  -6   0   2       39.44       35.70      1.04 o 
  -5   0   2      506.31      500.93      4.56 o 
  -4   0   2      222.21      198.65      2.45 o 
  -3   0   2       62.56       54.21      1.08 o 
  -2   0   2      264.52      236.53      1.40 o 
  -1   0   2        4.24        4.19      0.15 o 
   0   0   2     1222.52     1156.28      9.42 o 
   1   0   2      622.16      684.93      4.44 o 
   2   0   2     7394.79     9339.86    308.26 o 
   3   0   2     2426.67     2892.31     24.91 o 
   4   0   2      375.56      411.71      3.03 o 
   5   0   2       10.37        8.25      0.45 o 
   6   0   2       84.97       83.90      1.74 o 
   7   0   2      277.82      285.48      3.51 o 
   8   0   2       11.11       10.27      0.62 o 
   9   0   2       10.59        9.34      0.52 o 
  -7   1   2       13.21       12.52      0.61 o 
  -6   1   2      211.70      208.54      2.99 o 
  -5   1   2       43.09       40.75      1.14 o 
  -4   1   2       82.67       85.97      1.61 o 
  -3   1   2     1038.16     1010.72      5.67 o 
  -2   1   2       70.56       87.58      1.00 o 
  -1   1   2      393.66      331.06      5.91 o 
   0   1   2      613.05      504.57      6.78 o 
   1   1   2      103.16       92.65      3.65 o 
   2   1   2     5725.61     7524.22    279.53 o 
   3   1   2     3059.05     3768.16     29.16 o 
   4   1   2      194.14      208.88      2.04 o 
   5   1   2      127.69      134.61      1.88 o 
   6   1   2      312.76      328.30      3.50 o 
   7   1   2      285.16      296.39      3.57 o 
   8   1   2       68.81       71.77      1.71 o 
   9   1   2       75.93       81.71      1.50 o 
  -7   2   2        2.77        2.08      0.46 o 
  -6   2   2       10.02       13.48      0.68 o 
  -5   2   2       25.08       24.11      0.85 o 
  -4   2   2      114.94      105.05      1.84 o 
  -3   2   2      430.74      351.89      3.05 o 
  -2   2   2     1614.17     1474.87     60.54 o 
  -1   2   2     1614.13     1334.21     19.36 o 
   0   2   2     7053.99     6009.25    123.66 o 
   1   2   2       53.36       50.97      1.11 o 
   2   2   2     2234.11     2700.41     99.51 o 
   3   2   2     1311.40     1502.72      6.65 o 
   4   2   2      616.27      681.23      4.18 o 
   5   2   2       63.51       78.52      1.50 o 
   6   2   2       95.00       89.75      1.82 o 
   7   2   2      118.72      122.29      2.27 o 
   8   2   2       46.49       51.39      1.46 o 
   9   2   2       83.47       89.25      1.56 o 
  -7   3   2       21.80       22.26      0.70 o 
  -6   3   2      109.72      118.59      2.18 o 
  -5   3   2        2.52        3.34      0.49 o 
  -4   3   2       31.72       29.61      0.84 o 
  -3   3   2      273.85      237.75      2.59 o 
  -2   3   2      852.27      774.67     40.06 o 
  -1   3   2      294.36      214.36      6.95 o 
   0   3   2      301.44      265.86      6.99 o 
   1   3   2        4.57        5.19      0.17 o 
   2   3   2      250.01      260.63      8.72 o 
   3   3   2      117.95      108.32      1.34 o 
   4   3   2      288.55      370.41      2.99 o 
   5   3   2       57.88       54.74      1.28 o 
   6   3   2       74.78       74.84      1.72 o 
   7   3   2      153.87      170.34      2.67 o 
   8   3   2       47.59       53.63      1.46 o 
   9   3   2        5.00        5.43      0.40 o 
  -7   4   2       58.71       66.96      1.25 o 
  -6   4   2        0.98        1.11      0.39 o 
  -5   4   2        0.06        1.00      0.46 o 
  -4   4   2        9.90       10.51      0.64 o 
  -3   4   2      148.14      128.45      2.06 o 
  -2   4   2      324.35      290.09     16.33 o 
  -1   4   2     1883.80     1620.67     75.21 o 
   0   4   2      323.19      301.09     10.68 o 
   1   4   2        1.75        2.74      0.19 o 
   2   4   2     1061.54     1135.67     18.89 o 
   3   4   2       10.11        7.62      0.38 o 
   4   4   2      201.23      222.77      2.40 o 
   5   4   2      189.87      198.59      2.55 o 
   6   4   2      180.22      187.49      2.73 o 
   7   4   2      173.81      178.66      2.76 o 
   8   4   2       83.68       85.03      1.82 o 
   9   4   2        3.26        3.76      0.34 o 
  -6   5   2        5.33        4.49      0.41 o 
  -5   5   2       36.57       41.52      1.18 o 
  -4   5   2      148.28      141.26      2.46 o 
  -3   5   2      178.60      156.85      2.42 o 
  -2   5   2      701.22      636.92     57.38 o 
  -1   5   2      914.56      834.58     50.15 o 
   0   5   2       15.48       23.89      1.09 o 
   1   5   2      175.75      181.87      2.30 o 
   2   5   2      264.08      259.27      1.75 o 
   3   5   2       52.53       42.42      1.05 o 
   4   5   2      364.97      396.18      3.58 o 
   5   5   2      177.92      167.71      2.44 o 
   6   5   2       26.15       23.32      0.86 o 
   7   5   2       22.76       23.90      0.87 o 
   8   5   2        0.04        0.57      0.36 o 
  -6   6   2        7.02        7.65      0.46 o 
  -5   6   2        5.11        7.02      0.54 o 
  -4   6   2       17.80       15.30      0.76 o 
  -3   6   2      170.34      166.46      2.66 o 
  -2   6   2       74.71       77.93      6.48 o 
  -1   6   2       22.72       18.30      0.47 o 
   0   6   2      464.48      450.17     10.27 o 
   1   6   2        6.64        9.66      0.34 o 
   2   6   2      284.38      283.58      2.10 o 
   3   6   2        2.66        4.03      0.40 o 
   4   6   2      430.20      441.29      4.10 o 
   5   6   2      146.46      148.80      2.46 o 
   6   6   2       82.80       82.92      1.89 o 
   7   6   2        1.02        1.34      0.35 o 
   8   6   2       10.20       13.00      0.52 o 
  -5   7   2       19.83       23.08      0.67 o 
  -4   7   2      227.77      247.92      3.06 o 
  -3   7   2        6.26        6.75      0.46 o 
  -2   7   2       37.46       41.53      3.31 o 
  -1   7   2      321.30      334.13     13.82 o 
   0   7   2      324.89      338.22     14.20 o 
   1   7   2      207.94      204.64      1.91 o 
   2   7   2       83.60       78.67      1.19 o 
   3   7   2       49.71       52.46      1.44 o 
   4   7   2      125.53      118.04      2.18 o 
   5   7   2       68.04       60.74      1.74 o 
   6   7   2       38.43       33.93      1.00 o 
   7   7   2        3.84        2.95      0.42 o 
   8   7   2       14.01       14.20      0.49 o 
  -4   8   2       53.80       56.98      1.30 o 
  -3   8   2       13.35       15.90      2.39 o 
  -2   8   2       83.53       88.10      2.22 o 
  -1   8   2      198.61      200.64      4.35 o 
   0   8   2      200.39      196.09      2.97 o 
   1   8   2       19.39       21.43      1.10 o 
   2   8   2        7.81        8.81      0.44 o 
   3   8   2       23.81       25.00      0.88 o 
   4   8   2       72.75       68.65      1.77 o 
   5   8   2      509.76      463.66      4.51 o 
   6   8   2       18.13       18.36      0.70 o 
   7   8   2       15.51       12.75      0.52 o 
  -3   9   2       63.27       68.03      3.29 o 
  -2   9   2       63.29       73.56      4.76 o 
  -1   9   2       42.99       51.00      1.54 o 
   0   9   2        1.01        0.47      0.77 o 
   1   9   2        0.26        0.18      0.45 o 
   2   9   2        0.09        0.06      0.42 o 
   3   9   2        7.99        8.87      0.62 o 
   4   9   2       41.61       37.21      1.11 o 
   5   9   2       42.14       40.92      1.09 o 
   6   9   2       16.94       15.85      0.58 o 
  -2  10   2        2.68        1.99      0.23 o 
  -1  10   2       12.26       12.98      0.40 o 
   0  10   2        8.43        7.04      0.41 o 
   1  10   2      104.42       96.38      1.62 o 
   2  10   2       25.29       24.03      0.87 o 
   3  10   2       23.50       19.83      0.75 o 
   4  10   2       47.20       44.14      1.17 o 
   5  10   2       15.74       14.77      0.50 o 
   1  11   2        5.86        6.60      0.29 o 
   2  11   2        0.74        0.37      0.39 o 
  -2  -9   3        5.32        6.58      0.29 o 
  -1  -9   3       21.51       18.96      0.44 o 
   0  -9   3        2.07        2.13      0.28 o 
   1  -9   3      198.05      234.24      1.83 o 
   2  -9   3        2.81        6.51      0.31 o 
  -4  -8   3       54.90       49.06      1.09 o 
  -3  -8   3      167.46      157.89      2.20 o 
  -2  -8   3       82.35       79.07      1.19 o 
  -1  -8   3        7.13        7.56      0.41 o 
   0  -8   3       30.17       30.32      0.64 o 
   1  -8   3       12.36       10.68      0.43 o 
   2  -8   3       48.30       44.80      0.94 o 
   3  -8   3       65.03       73.94      3.79 o 
   4  -8   3        3.21        3.66      0.39 o 
  -5  -7   3       13.72       11.19      0.46 o 
  -4  -7   3       18.40       24.41      0.76 o 
  -3  -7   3      232.13      224.27      2.97 o 
  -2  -7   3      157.11      155.82      1.82 o 
  -1  -7   3       20.58       24.01      0.83 o 
   0  -7   3       86.93       89.23      2.69 o 
   1  -7   3       96.21      110.45      1.60 o 
   2  -7   3       39.46       36.43      1.51 o 
   3  -7   3       60.42       59.39      1.60 o 
   4  -7   3        8.66        9.32      0.60 o 
   5  -7   3        1.83        2.40      0.42 o 
  -6  -6   3        0.27        0.86      0.27 o 
  -5  -6   3        0.02        0.37      0.42 o 
  -4  -6   3      116.62      103.69      2.05 o 
  -3  -6   3        2.59        2.95      0.46 o 
  -2  -6   3      109.68      113.31      2.46 o 
  -1  -6   3      101.79      105.75      1.48 o 
   0  -6   3      122.53      131.85      2.96 o 
   1  -6   3      121.27      124.43      4.91 o 
   2  -6   3      194.14      201.50     12.00 o 
   3  -6   3        4.47        3.17      0.46 o 
   4  -6   3      115.23      111.19      2.15 o 
   5  -6   3       86.70       88.52      1.88 o 
   6  -6   3       10.56       10.13      0.57 o 
  -6  -5   3        8.33        7.39      0.44 o 
  -5  -5   3        6.70        7.94      0.54 o 
  -4  -5   3      237.89      213.49      3.04 o 
  -3  -5   3        0.91        2.70      0.49 o 
  -2  -5   3      814.42      875.87      5.18 o 
  -1  -5   3      133.39      137.75      1.56 o 
   0  -5   3        0.12       -0.09      0.33 o 
   1  -5   3      173.38      209.81      2.28 o 
   2  -5   3      112.93      111.27      8.41 o 
   3  -5   3       37.55       33.06      1.00 o 
   4  -5   3      270.34      208.14      2.93 o 
   5  -5   3      208.98      181.01      2.79 o 
   6  -5   3       17.87       14.61      0.69 o 
   7  -5   3       42.46       39.57      1.10 o 
  -6  -4   3        6.45        6.50      0.47 o 
  -5  -4   3       30.01       26.64      0.89 o 
  -4  -4   3      123.32      115.84      2.22 o 
  -3  -4   3      221.87      227.55      2.95 o 
  -2  -4   3     1677.35     1831.83      6.84 o 
  -1  -4   3      654.30      758.62     14.79 o 
   0  -4   3       45.42       39.26      0.73 o 
   1  -4   3      340.24      429.74     18.39 o 
   2  -4   3      169.62      168.51     17.84 o 
   3  -4   3      335.40      230.92      2.73 o 
   4  -4   3      399.01      307.35      3.42 o 
   5  -4   3       87.76       81.18      1.81 o 
   6  -4   3        1.20        0.41      0.46 o 
   7  -4   3       19.64       19.33      0.72 o 
   8  -4   3        1.91        2.22      0.30 o 
  -7  -3   3        7.21        8.06      0.46 o 
  -6  -3   3       24.90       27.90      0.86 o 
  -5  -3   3       20.22       19.53      0.81 o 
  -4  -3   3      151.89      139.77      2.37 o 
  -3  -3   3       40.09       42.03      1.22 o 
  -2  -3   3      266.87      263.58      8.68 o 
  -1  -3   3      895.03     1202.36      4.55 o 
   0  -3   3      234.73      267.72      5.15 o 
   1  -3   3      259.89      319.76      6.13 o 
   2  -3   3       40.16       40.43      4.49 o 
   3  -3   3     1759.34     1378.12      7.45 o 
   4  -3   3      481.84      415.95      3.74 o 
   5  -3   3        4.10        2.64      0.41 o 
   6  -3   3      105.98       98.62      2.04 o 
   7  -3   3       21.64       22.32      0.80 o 
   8  -3   3       88.92       81.38      1.54 o 
  -7  -2   3       85.41       87.71      1.58 o 
  -6  -2   3      133.51      133.39      2.29 o 
  -5  -2   3      320.07      314.63      3.72 o 
  -4  -2   3        3.12        2.69      0.45 o 
  -3  -2   3      102.82      100.18      1.73 o 
  -2  -2   3        6.32        5.77      0.36 o 
  -1  -2   3      323.66      374.41      4.82 o 
   0  -2   3     1243.87     1565.72      5.02 o 
   1  -2   3       85.62      109.98      0.94 o 
   2  -2   3       79.35       64.94      3.39 o 
   3  -2   3      173.98      131.39      1.67 o 
   4  -2   3      641.63      599.96      4.35 o 
   5  -2   3       13.27       11.01      0.54 o 
   6  -2   3       19.97       18.15      0.73 o 
   7  -2   3        4.07        5.60      0.53 o 
   8  -2   3       21.95       27.45      0.83 o 
  -7  -1   3      125.14      125.68      1.90 o 
  -6  -1   3      212.56      211.39      2.92 o 
  -5  -1   3      122.80      128.21      2.34 o 
  -4  -1   3        0.53        0.39      0.46 o 
  -3  -1   3       62.37       55.44      1.25 o 
  -2  -1   3       45.61       42.75      1.09 o 
  -1  -1   3      685.39      741.84     15.86 o 
   0  -1   3      131.30      131.25      1.02 o 
   1  -1   3      316.03      423.44      1.85 o 
   2  -1   3        4.50        6.66      0.21 o 
   3  -1   3       92.99       91.61      1.28 o 
   4  -1   3     1600.21     1739.56      8.41 o 
   5  -1   3      269.43      259.31      2.82 o 
   6  -1   3        6.37        6.99      0.48 o 
   7  -1   3       11.68       12.06      0.65 o 
   8  -1   3       13.49       14.14      0.68 o 
   9  -1   3       10.12       10.03      0.48 o 
  -7   0   3      133.51      128.83      1.91 o 
  -6   0   3       55.41       57.62      1.61 o 
  -5   0   3       34.73       34.27      1.03 o 
  -4   0   3     1173.69     1155.80      7.32 o 
  -3   0   3       56.31       57.85      1.25 o 
  -2   0   3       31.65       25.81      0.54 o 
  -1   0   3        8.99        3.74      0.17 o 
   0   0   3       43.58       49.90      1.74 o 
   1   0   3      402.76      341.51      5.53 o 
   2   0   3     1220.84     1566.75     10.53 o 
   3   0   3      583.95      747.46      4.07 o 
   4   0   3      372.92      419.24      3.14 o 
   5   0   3       22.95       22.90      0.65 o 
   6   0   3        0.48        1.40      0.42 o 
   7   0   3        3.77        5.23      0.53 o 
   8   0   3        0.15        0.32      0.53 o 
   9   0   3       58.97       64.07      1.33 o 
  -7   1   3       11.69       11.55      0.56 o 
  -6   1   3       42.96       39.82      1.15 o 
  -5   1   3      481.82      463.92      4.55 o 
  -4   1   3      323.02      304.70      3.35 o 
  -3   1   3      225.47      216.33      2.47 o 
  -2   1   3      932.03      903.33      6.01 o 
  -1   1   3     1419.48     1270.90      8.27 o 
   0   1   3      472.72      394.22      1.73 o 
   1   1   3     3683.36     3074.34     69.99 o 
   2   1   3       10.24        7.28      0.20 o 
   3   1   3       14.80       13.48      0.41 o 
   4   1   3      677.11      785.81      4.59 o 
   5   1   3      263.61      272.41      2.76 o 
   6   1   3      146.66      158.46      2.36 o 
   7   1   3        9.08       10.25      0.64 o 
   8   1   3        1.90        1.13      0.47 o 
   9   1   3       33.11       37.57      1.10 o 
  -7   2   3        2.47        2.73      0.33 o 
  -6   2   3       70.00       65.96      1.62 o 
  -5   2   3       51.99       51.92      1.51 o 
  -4   2   3       54.03       57.83      1.50 o 
  -3   2   3        3.95        6.70      0.42 o 
  -2   2   3        5.85        9.22      0.68 o 
  -1   2   3        0.24        1.08      0.15 o 
   0   2   3      377.12      272.15      1.43 o 
   1   2   3     1258.10     1024.18      4.31 o 
   2   2   3     1338.84     1505.56     32.88 o 
   3   2   3     2528.16     3127.16     12.28 o 
   4   2   3      217.43      278.54      2.45 o 
   5   2   3      697.77      761.38      5.04 o 
   6   2   3      489.80      497.98      4.38 o 
   7   2   3       60.75       59.86      1.63 o 
   8   2   3       54.02       52.38      1.51 o 
   9   2   3       12.81       12.97      0.60 o 
  -7   3   3       43.96       39.74      0.94 o 
  -6   3   3       17.01       17.58      0.70 o 
  -5   3   3       12.21       11.35      0.69 o 
  -4   3   3      137.22      133.06      2.27 o 
  -3   3   3      110.78      106.35      1.84 o 
  -2   3   3        0.48        0.45      0.23 o 
  -1   3   3     1943.27     1793.66     59.52 o 
   0   3   3     2553.05     2276.56     88.38 o 
   1   3   3       91.70       64.20      1.09 o 
   2   3   3       18.14       22.74      0.44 o 
   3   3   3      408.16      431.87      2.99 o 
   4   3   3        1.05        0.95      0.24 o 
   5   3   3      407.90      444.17      3.73 o 
   6   3   3     1812.28     1840.84     10.11 o 
   7   3   3      101.34       95.17      2.03 o 
   8   3   3       58.02       67.70      1.69 o 
   9   3   3        5.50        4.04      0.42 o 
  -6   4   3        6.73        4.37      0.47 o 
  -5   4   3       80.76       76.55      1.78 o 
  -4   4   3      316.55      301.07      3.58 o 
  -3   4   3       49.94       41.59      1.11 o 
  -2   4   3       37.76       43.72      1.83 o 
  -1   4   3     1595.95     1501.03     76.98 o 
   0   4   3      560.88      507.01     23.11 o 
   1   4   3      163.28      132.60      1.10 o 
   2   4   3     1421.71     1409.72     27.06 o 
   3   4   3        8.87       10.38      0.41 o 
   4   4   3        4.81        3.43      0.34 o 
   5   4   3       71.83       85.95      1.65 o 
   6   4   3      198.19      191.27      2.74 o 
   7   4   3       10.16       13.48      0.73 o 
   8   4   3      172.18      192.36      2.76 o 
   9   4   3        1.20        1.32      0.35 o 
  -6   5   3       28.53       28.38      0.79 o 
  -5   5   3        3.05        3.85      0.47 o 
  -4   5   3        8.78        9.57      0.65 o 
  -3   5   3      171.58      159.27      2.53 o 
  -2   5   3       76.84       76.17      6.01 o 
  -1   5   3       18.01       20.63      1.14 o 
   0   5   3      245.39      228.27      4.52 o 
   1   5   3      136.93      116.54      2.04 o 
   2   5   3      133.53      169.25      1.41 o 
   3   5   3       95.65      105.56      1.64 o 
   4   5   3       10.52       14.39      0.57 o 
   5   5   3        7.99        9.92      0.64 o 
   6   5   3      150.39      150.66      2.49 o 
   7   5   3      151.98      150.14      2.55 o 
   8   5   3       63.24       66.13      1.57 o 
   9   5   3        2.14        1.86      0.29 o 
  -5   6   3       39.01       39.07      1.16 o 
  -4   6   3       15.26       15.58      0.73 o 
  -3   6   3       84.98       76.77      1.82 o 
  -2   6   3     2468.24     2576.12    186.87 o 
  -1   6   3      358.60      366.43     16.05 o 
   0   6   3      133.55      119.19      5.15 o 
   1   6   3      415.23      398.73     10.39 o 
   2   6   3      122.17      117.57      1.32 o 
   3   6   3      110.28      122.98      1.95 o 
   4   6   3      188.59      182.15      2.53 o 
   5   6   3        7.23        6.96      0.57 o 
   6   6   3       67.68       61.07      1.66 o 
   7   6   3      145.89      141.34      2.39 o 
   8   6   3       14.17       15.45      0.61 o 
  -5   7   3        6.40        6.10      0.42 o 
  -4   7   3        9.13        7.24      0.51 o 
  -3   7   3       72.63       78.99      4.33 o 
  -2   7   3       38.15       44.34      2.73 o 
  -1   7   3      186.97      196.97      6.56 o 
   0   7   3        6.27        6.60      0.45 o 
   1   7   3       42.99       46.86      0.96 o 
   2   7   3        1.56        4.20      0.32 o 
   3   7   3      197.85      199.50      2.77 o 
   4   7   3        8.48        7.35      0.62 o 
   5   7   3       23.58       22.62      0.84 o 
   6   7   3       28.37       29.02      0.95 o 
   7   7   3        2.26        2.55      0.42 o 
   8   7   3       24.91       25.89      0.73 o 
  -4   8   3       16.53       18.75      0.62 o 
  -3   8   3      106.63      127.82      9.76 o 
  -2   8   3       99.22      122.12     11.21 o 
  -1   8   3       50.14       49.89      1.33 o 
   0   8   3      156.19      160.99      2.28 o 
   1   8   3       17.81       17.20      0.53 o 
   2   8   3       37.16       39.52      1.72 o 
   3   8   3      161.78      155.43      2.58 o 
   4   8   3       58.82       59.03      1.58 o 
   5   8   3       87.34       77.46      1.85 o 
   6   8   3        3.03        2.57      0.47 o 
   7   8   3        8.01        6.01      0.46 o 
  -3   9   3        1.74        2.96      0.27 o 
  -2   9   3       14.24       13.55      1.17 o 
  -1   9   3       59.82       62.51      2.43 o 
   0   9   3       33.08       34.08      2.11 o 
   1   9   3      172.60      161.72      1.85 o 
   2   9   3      162.53      156.78      2.27 o 
   3   9   3       31.34       31.83      0.97 o 
   4   9   3       31.65       27.57      0.88 o 
   5   9   3       14.19       13.34      0.66 o 
   6   9   3        0.63        1.23      0.34 o 
  -1  10   3        2.62        3.02      0.28 o 
   0  10   3       33.22       35.27      0.67 o 
   1  10   3        0.89        1.30      0.73 o 
   2  10   3       18.84       20.48      0.71 o 
   3  10   3       10.98        7.68      0.57 o 
   4  10   3      164.24      156.70      2.24 o 
   5  10   3       13.88       13.75      0.56 o 
   1  11   3        3.04        2.09      0.34 o 
   2  11   3        6.49        6.82      0.38 o 
   3  11   3       31.03       29.01      0.87 o 
   0  -9   4       10.79       12.89      0.33 o 
   1  -9   4       46.75       50.20      0.76 o 
  -3  -8   4       10.14        9.38      0.40 o 
  -2  -8   4       50.90       46.28      0.82 o 
  -1  -8   4       44.52       44.84      2.36 o 
   0  -8   4       62.73       59.23      2.82 o 
   1  -8   4        0.51        0.81      0.28 o 
   2  -8   4        0.94        1.85      0.50 o 
   3  -8   4       37.68       44.76      2.52 o 
   4  -8   4       63.84       76.70      1.29 o 
  -4  -7   4       13.38       13.58      0.50 o 
  -3  -7   4      100.18       84.16      1.64 o 
  -2  -7   4        1.15        0.77      0.53 o 
  -1  -7   4       20.55       20.21      0.64 o 
   0  -7   4      284.04      307.79      3.06 o 
   1  -7   4      122.06      138.55      2.53 o 
   2  -7   4       94.66      101.99      4.70 o 
   3  -7   4       13.54       15.10      0.69 o 
   4  -7   4       14.93       12.88      0.60 o 
   5  -7   4        7.84        7.66      0.46 o 
  -5  -6   4        5.21        2.97      0.32 o 
  -4  -6   4       65.48       59.68      1.42 o 
  -3  -6   4        5.53        5.88      0.52 o 
  -2  -6   4        0.85        0.52      0.77 o 
  -1  -6   4       58.55       62.57      1.19 o 
   0  -6   4      158.50      165.80      1.86 o 
   1  -6   4        5.03        3.00      0.36 o 
   2  -6   4      112.53      118.28      7.02 o 
   3  -6   4        4.64        4.88      0.50 o 
   4  -6   4        6.13        6.77      0.56 o 
   5  -6   4      231.91      217.15      2.81 o 
   6  -6   4       17.99       17.94      0.63 o 
  -5  -5   4       45.54       47.24      1.22 o 
  -4  -5   4      162.68      167.45      2.53 o 
  -3  -5   4      257.21      224.82      3.11 o 
  -2  -5   4      121.10      128.90      3.02 o 
  -1  -5   4      118.66      125.57      1.96 o 
   0  -5   4        8.85       21.48      0.84 o 
   1  -5   4      739.94      827.24     18.86 o 
   2  -5   4      644.98      652.88     44.06 o 
   3  -5   4       78.60       69.25      1.71 o 
   4  -5   4        7.93        6.10      0.53 o 
   5  -5   4      118.16       96.55      2.01 o 
   6  -5   4       50.73       46.21      1.33 o 
   7  -5   4       76.13       75.25      1.41 o 
  -6  -4   4       16.15       18.02      0.56 o 
  -5  -4   4       23.75       26.49      0.80 o 
  -4  -4   4       21.16       17.99      0.75 o 
  -3  -4   4        6.58        8.62      0.57 o 
  -2  -4   4       24.35       25.03      0.59 o 
  -1  -4   4       78.89       78.10      1.16 o 
   0  -4   4       14.38       20.57      0.75 o 
   1  -4   4       89.00       93.00      3.29 o 
   2  -4   4      319.37      330.37     22.53 o 
   3  -4   4        6.30        2.19      0.41 o 
   4  -4   4       24.73       18.89      0.75 o 
   5  -4   4        2.17        3.18      0.46 o 
   6  -4   4       35.34       28.67      0.89 o 
   7  -4   4       48.24       44.25      1.27 o 
   8  -4   4       15.54       13.22      0.48 o 
  -6  -3   4       10.46       11.94      0.52 o 
  -5  -3   4      189.14      173.52      2.60 o 
  -4  -3   4      182.44      169.67      2.73 o 
  -3  -3   4      473.63      482.36      4.54 o 
  -2  -3   4      208.12      202.93      4.84 o 
  -1  -3   4       24.14       37.17      0.76 o 
   0  -3   4      181.05      235.03      1.79 o 
   1  -3   4      877.35     1008.85     20.40 o 
   2  -3   4      100.62       98.60      5.58 o 
   3  -3   4      148.18      111.61      1.81 o 
   4  -3   4      145.62      125.18      2.07 o 
   5  -3   4       85.70       81.13      1.80 o 
   6  -3   4      118.71      110.90      2.17 o 
   7  -3   4      160.15      150.97      2.45 o 
   8  -3   4        4.91        3.99      0.40 o 
  -6  -2   4       19.06       22.16      0.70 o 
  -5  -2   4       15.22       15.57      0.74 o 
  -4  -2   4       31.31       33.29      1.03 o 
  -3  -2   4      492.98      481.76      4.40 o 
  -2  -2   4      360.92      350.86     12.77 o 
  -1  -2   4      305.59      314.45      7.55 o 
   0  -2   4        0.15        4.11      0.57 o 
   1  -2   4      367.04      490.59      5.85 o 
   2  -2   4      282.56      262.86     21.61 o 
   3  -2   4      103.00       84.63      1.44 o 
   4  -2   4      907.81      841.12      5.57 o 
   5  -2   4      158.11      159.44      2.38 o 
   6  -2   4      111.47      104.59      2.07 o 
   7  -2   4       14.48       15.52      0.75 o 
   8  -2   4        0.28       -0.07      0.45 o 
  -6  -1   4        4.67        4.51      0.48 o 
  -5  -1   4       16.66       14.09      0.75 o 
  -4  -1   4      324.37      307.88      3.60 o 
  -3  -1   4     1183.60     1117.88      7.14 o 
  -2  -1   4        0.86        2.28      0.38 o 
  -1  -1   4      571.20      596.60      8.59 o 
   0  -1   4      438.65      537.47      2.50 o 
   1  -1   4     1225.71     1567.47      5.11 o 
   2  -1   4       17.25       16.04      0.69 o 
   3  -1   4     2975.82     3291.57     13.59 o 
   4  -1   4      146.82      146.35      1.94 o 
   5  -1   4       18.77       19.39      0.66 o 
   6  -1   4        2.06        1.76      0.46 o 
   7  -1   4       12.41       16.10      0.73 o 
   8  -1   4       38.05       43.36      1.15 o 
   9  -1   4       23.62       28.63      0.79 o 
  -6   0   4       23.93       26.09      0.79 o 
  -5   0   4      158.40      155.73      2.57 o 
  -4   0   4       32.04       27.08      0.88 o 
  -3   0   4       13.47       13.14      0.64 o 
  -2   0   4      626.50      607.34      4.96 o 
  -1   0   4      856.16      745.26      9.32 o 
   0   0   4      101.00       85.50      1.53 o 
   1   0   4      131.39      127.11      2.75 o 
   2   0   4      646.56      644.19     27.07 o 
   3   0   4       82.38      121.84      1.51 o 
   4   0   4       24.40       39.75      0.98 o 
   5   0   4      113.57      118.01      1.88 o 
   6   0   4        1.29        3.89      0.50 o 
   7   0   4       89.99       95.67      2.00 o 
   8   0   4      100.92      111.85      2.11 o 
   9   0   4       19.13       20.29      0.63 o 
  -6   1   4       26.68       26.09      0.77 o 
  -5   1   4        1.05        1.67      0.53 o 
  -4   1   4       23.46       21.66      0.81 o 
  -3   1   4      116.63      112.95      1.94 o 
  -2   1   4      564.87      515.85     13.23 o 
  -1   1   4     1608.77     1507.80     22.20 o 
   0   1   4       63.78       61.43      0.79 o 
   1   1   4        9.26        8.99      0.23 o 
   2   1   4       99.46      117.36      6.14 o 
   3   1   4     1462.43     1926.36      8.46 o 
   4   1   4     1564.93     1942.06      9.01 o 
   5   1   4       31.60       25.64      0.76 o 
   6   1   4       32.50       34.88      1.00 o 
   7   1   4        0.46        2.87      0.46 o 
   8   1   4       34.54       37.01      1.10 o 
   9   1   4       10.89       12.75      0.58 o 
  -6   2   4        2.25        3.15      0.45 o 
  -5   2   4      120.71      116.10      2.17 o 
  -4   2   4      133.70      132.56      2.35 o 
  -3   2   4      219.71      198.07      2.64 o 
  -2   2   4      741.72      691.15     18.83 o 
  -1   2   4      232.86      195.54      6.91 o 
   0   2   4      713.46      694.40      5.94 o 
   1   2   4       45.92       53.93      0.65 o 
   2   2   4        2.58        3.41      0.18 o 
   3   2   4     1484.48     1754.80      7.93 o 
   4   2   4     1152.66     1324.03      6.83 o 
   5   2   4       29.45       38.27      1.07 o 
   6   2   4       48.89       49.04      1.39 o 
   7   2   4       75.64       76.63      1.78 o 
   8   2   4       29.72       35.14      1.10 o 
   9   2   4       46.71       51.65      1.32 o 
  -6   3   4       16.80       19.85      0.64 o 
  -5   3   4       17.75       19.43      0.75 o 
  -4   3   4      114.92       97.67      2.04 o 
  -3   3   4       32.28       31.82      0.98 o 
  -2   3   4      184.40      178.21      9.00 o 
  -1   3   4       26.79       27.76      0.52 o 
   0   3   4     1004.08      866.76     14.99 o 
   1   3   4      349.38      280.35      5.05 o 
   2   3   4      192.59      177.81      4.09 o 
   3   3   4      533.75      566.29      3.72 o 
   4   3   4        6.95       10.02      0.47 o 
   5   3   4      407.25      456.02      3.84 o 
   6   3   4      176.21      181.71      2.61 o 
   7   3   4        0.10       -0.19      0.61 o 
   8   3   4       80.97       83.72      1.87 o 
   9   3   4       84.46       95.97      1.73 o 
  -6   4   4       25.56       27.47      0.74 o 
  -5   4   4        0.14        0.13      0.52 o 
  -4   4   4       68.46       62.80      1.69 o 
  -3   4   4       16.21       12.12      0.65 o 
  -2   4   4       40.99       39.01      2.69 o 
  -1   4   4        2.00        1.61      0.26 o 
   0   4   4      311.22      274.60      5.91 o 
   1   4   4      286.21      260.71      3.23 o 
   2   4   4       94.64       98.52      1.02 o 
   3   4   4      201.48      195.15      2.16 o 
   4   4   4      115.18      125.21      1.83 o 
   5   4   4      359.87      379.40      3.62 o 
   6   4   4      285.13      293.22      3.40 o 
   7   4   4        1.42        1.19      0.50 o 
   8   4   4        8.41        7.95      0.68 o 
   9   4   4        7.97        6.55      0.47 o 
  -5   5   4       69.92       66.24      1.47 o 
  -4   5   4       53.23       56.36      1.55 o 
  -3   5   4       23.12       18.43      0.81 o 
  -2   5   4      766.45      740.21     53.22 o 
  -1   5   4      693.58      666.35     42.47 o 
   0   5   4       17.27       17.53      0.76 o 
   1   5   4       43.92       44.56      0.78 o 
   2   5   4        1.11        0.38      0.25 o 
   3   5   4        1.01        2.46      0.32 o 
   4   5   4       68.26       74.98      1.51 o 
   5   5   4     1105.76     1111.71      7.17 o 
   6   5   4      150.16      137.67      2.42 o 
   7   5   4       11.75       14.52      0.77 o 
   8   5   4       16.79       16.53      0.73 o 
   9   5   4        3.13        5.95      0.39 o 
  -5   6   4       52.04       52.23      1.17 o 
  -4   6   4       19.46       19.59      0.75 o 
  -3   6   4        9.03        9.08      0.64 o 
  -2   6   4        2.16        3.84      0.51 o 
  -1   6   4      291.30      289.29     18.67 o 
   0   6   4       48.31       43.76      0.92 o 
   1   6   4      204.82      186.98      3.01 o 
   2   6   4        4.86        8.64      0.87 o 
   3   6   4       83.68       88.38      1.70 o 
   4   6   4        0.57        8.50      0.54 o 
   5   6   4       68.06       64.05      1.65 o 
   6   6   4      207.55      200.01      2.91 o 
   7   6   4      120.84      115.46      2.19 o 
   8   6   4       32.77       31.90      0.97 o 
  -4   7   4       55.36       64.42      1.40 o 
  -3   7   4       60.51       60.15      4.76 o 
  -2   7   4      107.08      114.67      9.41 o 
  -1   7   4       34.32       37.98      1.88 o 
   0   7   4      442.87      458.72     18.55 o 
   1   7   4      387.17      391.96      8.96 o 
   2   7   4        2.55        2.51      0.32 o 
   3   7   4        3.56        2.83      0.46 o 
   4   7   4       93.82       84.58      1.84 o 
   5   7   4        0.08        2.25      0.46 o 
   6   7   4      206.46      193.82      2.88 o 
   7   7   4       17.39       18.27      0.73 o 
   8   7   4        0.08       -0.14      0.40 o 
  -3   8   4       49.09       46.48      2.05 o 
  -2   8   4      353.71      366.28     20.98 o 
  -1   8   4        3.62        3.58      1.12 o 
   0   8   4       65.16       62.04      1.73 o 
   1   8   4       25.78       30.05      0.68 o 
   2   8   4       28.35       30.49      1.56 o 
   3   8   4       69.64       64.93      1.69 o 
   4   8   4       14.25       12.67      0.70 o 
   5   8   4       34.05       30.69      0.94 o 
   6   8   4       33.74       32.07      1.03 o 
   7   8   4       14.26       12.25      0.53 o 
  -2   9   4       99.36      111.48      6.10 o 
  -1   9   4       44.51       41.77      0.92 o 
   0   9   4       63.47       66.26      1.71 o 
   1   9   4        9.28       12.50      0.90 o 
   2   9   4      162.58      151.62      1.91 o 
   3   9   4       86.16       85.83      1.93 o 
   4   9   4       47.02       44.66      1.21 o 
   5   9   4       58.97       55.64      1.49 o 
   6   9   4        3.30        3.16      0.40 o 
   7   9   4       13.42       10.74      0.45 o 
  -1  10   4        2.58        2.19      0.26 o 
   0  10   4       14.32       13.51      0.56 o 
   1  10   4        2.42        1.71      0.31 o 
   2  10   4       35.56       36.81      1.07 o 
   3  10   4       97.64       99.32      1.83 o 
   4  10   4        9.04        8.61      0.60 o 
   5  10   4       31.52       34.44      1.01 o 
   2  11   4        4.77        6.30      0.29 o 
   3  11   4        5.05        3.96      0.36 o 
  -1  -8   5       28.88       32.39      0.62 o 
   0  -8   5       13.38       14.35      0.76 o 
   1  -8   5        3.30        3.91      0.28 o 
   2  -8   5       24.35       29.02      0.56 o 
   3  -8   5       23.58       24.81      0.82 o 
  -3  -7   5        0.99        1.27      0.32 o 
  -2  -7   5       49.01       51.53      0.88 o 
  -1  -7   5        6.99        8.45      0.38 o 
   0  -7   5       18.08       18.86      0.49 o 
   1  -7   5        7.97        9.08      0.39 o 
   2  -7   5        0.01        0.20      0.29 o 
   3  -7   5       15.23       15.21      0.64 o 
   4  -7   5       23.04       33.97      1.01 o 
   5  -7   5       23.84       31.34      0.83 o 
  -4  -6   5        0.16        0.90      0.29 o 
  -3  -6   5       67.42       63.45      1.43 o 
  -2  -6   5      101.85       92.94      1.32 o 
  -1  -6   5      162.63      161.77      1.81 o 
   0  -6   5      332.64      361.50      5.76 o 
   1  -6   5       71.33       78.90      1.30 o 
   2  -6   5      127.97      130.63      6.23 o 
   3  -6   5      121.99      116.84      2.17 o 
   4  -6   5       47.58       54.80      1.45 o 
   5  -6   5        1.41        1.01      0.34 o 
   6  -6   5        0.13        0.54      0.28 o 
  -4  -5   5        0.15       -0.13      0.46 o 
  -3  -5   5       59.75       53.95      1.43 o 
  -2  -5   5      132.47      117.94      2.21 o 
  -1  -5   5       79.73       80.69      1.99 o 
   0  -5   5      180.77      197.92      2.05 o 
   1  -5   5      128.24      140.57      4.97 o 
   2  -5   5       34.50       36.85      2.36 o 
   3  -5   5       21.61       17.95      0.77 o 
   4  -5   5       35.48       26.69      0.84 o 
   5  -5   5        2.41        3.01      0.42 o 
   6  -5   5        7.89        6.11      0.47 o 
   7  -5   5        1.14        1.54      0.32 o 
  -5  -4   5       11.71       13.30      0.51 o 
  -4  -4   5       40.48       38.38      1.07 o 
  -3  -4   5        4.59        4.54      0.52 o 
  -2  -4   5      176.28      181.81      1.97 o 
  -1  -4   5      617.29      609.31      7.50 o 
   0  -4   5       55.85       59.35      1.09 o 
   1  -4   5      101.48      100.09      3.55 o 
   2  -4   5      204.21      215.42     12.92 o 
   3  -4   5       54.86       42.24      1.15 o 
   4  -4   5      831.54      587.72      5.19 o 
   5  -4   5      507.45      395.06      4.20 o 
   6  -4   5        1.02        0.35      0.49 o 
   7  -4   5       19.97       19.13      0.65 o 
  -5  -3   5       92.35       94.85      1.69 o 
  -4  -3   5       64.44       59.17      1.59 o 
  -3  -3   5       17.52       18.48      0.77 o 
  -2  -3   5      266.96      287.22      4.13 o 
  -1  -3   5      220.43      222.46      2.70 o 
   0  -3   5       38.32       56.06      0.97 o 
   1  -3   5      788.29      926.98     11.40 o 
   2  -3   5        3.68        4.44      0.30 o 
   3  -3   5        0.01        0.00      0.40 o 
   4  -3   5      327.59      262.36      3.20 o 
   5  -3   5      891.70      793.60      6.18 o 
   6  -3   5       31.46       30.75      0.96 o 
   7  -3   5       73.53       73.17      1.64 o 
   8  -3   5        2.13        1.97      0.37 o 
  -6  -2   5       11.28        8.67      0.41 o 
  -5  -2   5       82.67       88.78      1.74 o 
  -4  -2   5        2.59        2.52      0.52 o 
  -3  -2   5      371.90      352.42      3.92 o 
  -2  -2   5      355.15      366.98      2.93 o 
  -1  -2   5      133.44      136.63      3.34 o 
   0  -2   5       82.52       80.91      2.64 o 
   1  -2   5       19.54       10.25      0.38 o 
   2  -2   5        9.70        8.37      0.80 o 
   3  -2   5       11.84       13.89      0.53 o 
   4  -2   5      242.95      219.52      2.75 o 
   5  -2   5       77.62       77.69      1.75 o 
   6  -2   5      105.17      111.17      2.19 o 
   7  -2   5       90.87       90.68      1.93 o 
   8  -2   5        1.39        1.51      0.34 o 
  -6  -1   5       13.91       11.95      0.50 o 
  -5  -1   5        2.91        5.17      0.51 o 
  -4  -1   5      190.62      185.36      2.82 o 
  -3  -1   5     1207.02     1164.06      7.76 o 
  -2  -1   5        3.29        4.68      0.43 o 
  -1  -1   5       61.36       70.37      1.23 o 
   0  -1   5      134.30      140.81      2.08 o 
   1  -1   5        3.24        1.80      0.23 o 
   2  -1   5      159.66      192.20      2.14 o 
   3  -1   5      212.80      253.24      2.61 o 
   4  -1   5       33.48       37.83      1.08 o 
   5  -1   5       85.90       92.94      1.80 o 
   6  -1   5      792.15      793.40      6.14 o 
   7  -1   5      183.68      178.77      2.75 o 
   8  -1   5        0.05        0.03      0.52 o 
   9  -1   5        1.69        2.28      0.33 o 
  -6   0   5       39.15       38.33      1.02 o 
  -5   0   5       11.31       12.79      0.63 o 
  -4   0   5      366.85      338.86      3.88 o 
  -3   0   5      435.05      409.12      4.16 o 
  -2   0   5      170.85      163.37      1.68 o 
  -1   0   5       84.04       97.03      1.16 o 
   0   0   5      737.20      751.05      3.90 o 
   1   0   5       16.59       16.55      0.72 o 
   2   0   5      143.44      121.52      2.67 o 
   3   0   5        2.55        3.20      0.34 o 
   4   0   5       14.28       20.48      0.61 o 
   5   0   5       75.12       86.08      1.69 o 
   6   0   5       50.47       51.29      1.49 o 
   7   0   5        3.81        4.62      0.53 o 
   8   0   5        0.56        4.18      0.52 o 
   9   0   5        6.50        9.06      0.50 o 
  -6   1   5        6.43        8.81      0.46 o 
  -5   1   5       57.77       50.06      1.39 o 
  -4   1   5      514.51      483.41      4.67 o 
  -3   1   5      217.13      208.51      2.89 o 
  -2   1   5      129.96      124.04      1.45 o 
  -1   1   5      118.26      102.19      4.42 o 
   0   1   5      406.66      429.81      9.19 o 
   1   1   5        8.24       18.96      0.41 o 
   2   1   5     1360.13     1238.14     28.65 o 
   3   1   5      128.02      126.35      1.68 o 
   4   1   5      101.74      114.38      1.72 o 
   5   1   5       19.23       25.55      0.78 o 
   6   1   5        0.65        0.85      0.41 o 
   7   1   5        1.16        2.03      0.50 o 
   8   1   5       84.23       91.85      1.92 o 
   9   1   5       16.53       19.33      0.64 o 
  -6   2   5       14.98       16.68      0.53 o 
  -5   2   5       57.72       55.84      1.46 o 
  -4   2   5      124.37      118.21      2.27 o 
  -3   2   5       10.83       12.69      0.70 o 
  -2   2   5      767.73      730.55     22.34 o 
  -1   2   5      141.74      126.67      6.53 o 
   0   2   5      257.49      265.35      7.34 o 
   1   2   5      875.42      809.20      3.40 o 
   2   2   5      273.45      217.47      2.58 o 
   3   2   5        7.80       10.60      0.46 o 
   4   2   5      664.06      701.42      4.70 o 
   5   2   5      133.17      159.95      2.22 o 
   6   2   5       51.99       53.70      1.45 o 
   7   2   5      213.01      223.12      3.09 o 
   8   2   5       21.71       24.38      0.81 o 
   9   2   5        0.14        0.40      0.48 o 
  -5   3   5       68.76       64.44      1.48 o 
  -4   3   5        0.16        1.16      0.41 o 
  -3   3   5       72.37       61.50      1.63 o 
  -2   3   5      145.64      129.75      7.06 o 
  -1   3   5      244.36      239.73      3.89 o 
   0   3   5      412.52      396.66      6.88 o 
   1   3   5      986.55      912.65     12.33 o 
   2   3   5       18.14       13.94      0.34 o 
   3   3   5      967.92      950.98      5.55 o 
   4   3   5       31.69       40.68      1.09 o 
   5   3   5       11.53       14.47      0.61 o 
   6   3   5        5.37        6.22      0.54 o 
   7   3   5       31.68       30.47      0.96 o 
   8   3   5        1.90        2.35      0.51 o 
   9   3   5       44.89       55.09      1.33 o 
  -5   4   5       63.52       56.96      1.35 o 
  -4   4   5        2.19        3.89      0.47 o 
  -3   4   5       60.20       50.01      1.31 o 
  -2   4   5       51.79       51.62      4.69 o 
  -1   4   5       63.99       72.08      1.11 o 
   0   4   5        2.47        4.58      0.29 o 
   1   4   5        5.21        3.89      0.46 o 
   2   4   5     1278.39     1228.31      4.98 o 
   3   4   5     1423.56     1373.48      7.43 o 
   4   4   5      401.35      407.78      3.60 o 
   5   4   5        0.33        0.00      0.52 o 
   6   4   5       30.27       34.26      1.07 o 
   7   4   5       77.14       82.38      1.89 o 
   8   4   5      197.49      191.16      2.78 o 
   9   4   5      133.57      144.41      2.08 o 
  -5   5   5       25.80       27.74      0.76 o 
  -4   5   5       84.97       68.74      1.58 o 
  -3   5   5        4.72        6.90      0.57 o 
  -2   5   5       15.55       22.09      1.33 o 
  -1   5   5      119.62      111.05      8.80 o 
   0   5   5       70.43       62.95      2.70 o 
   1   5   5       25.18       21.26      0.48 o 
   2   5   5      230.42      221.99      1.84 o 
   3   5   5      562.67      541.54      4.34 o 
   4   5   5       16.58       20.49      0.69 o 
   5   5   5        0.35        0.37      0.58 o 
   6   5   5      308.87      304.10      3.58 o 
   7   5   5        0.12        0.27      0.50 o 
   8   5   5      285.14      285.87      3.34 o 
   9   5   5       19.68       19.79      0.62 o 
  -4   6   5        0.48       -0.16      0.52 o 
  -3   6   5        0.35       -0.28      0.57 o 
  -2   6   5        5.57        5.33      0.39 o 
  -1   6   5        7.91        5.93      0.43 o 
   0   6   5      555.88      552.86     28.31 o 
   1   6   5        0.10        0.30      0.36 o 
   2   6   5       29.23       29.56      0.63 o 
   3   6   5       51.06       64.47      1.51 o 
   4   6   5       54.39       54.89      1.46 o 
   5   6   5       76.19       71.27      1.77 o 
   6   6   5       19.15       19.77      0.85 o 
   7   6   5        0.79        2.54      0.51 o 
   8   6   5        8.71        9.17      0.57 o 
   9   6   5        6.67        6.64      0.40 o 
  -4   7   5        7.52        7.00      0.46 o 
  -3   7   5      103.14       98.01      4.79 o 
  -2   7   5      245.08      232.18     19.09 o 
  -1   7   5        9.49       12.40      0.50 o 
   0   7   5      414.77      420.77     13.73 o 
   1   7   5      101.68      110.98      1.50 o 
   2   7   5       48.63       52.74      1.06 o 
   3   7   5       13.06       10.88      0.65 o 
   4   7   5      175.35      150.35      2.53 o 
   5   7   5      306.57      297.99      3.60 o 
   6   7   5       21.30       18.92      0.80 o 
   7   7   5        0.35        0.86      0.44 o 
   8   7   5        7.88        6.98      0.47 o 
  -3   8   5      166.96      171.64      7.49 o 
  -2   8   5      353.96      370.03     18.73 o 
  -1   8   5       38.49       45.05      2.38 o 
   0   8   5       28.03       29.22      0.68 o 
   1   8   5       52.09       62.38      1.18 o 
   2   8   5      112.46      107.76      1.80 o 
   3   8   5       77.04       71.99      1.78 o 
   4   8   5       99.79      101.63      2.13 o 
   5   8   5       94.45       94.74      2.03 o 
   6   8   5        8.55        6.63      0.54 o 
   7   8   5       22.89       21.32      0.68 o 
   8   8   5        0.04        0.02      0.34 o 
  -2   9   5       15.29       16.79      0.93 o 
  -1   9   5        6.20        5.12      0.37 o 
   0   9   5      102.30      103.88      3.15 o 
   1   9   5       16.21       19.01      0.54 o 
   2   9   5       42.53       39.78      1.64 o 
   3   9   5       13.75       11.83      0.69 o 
   4   9   5        0.10       -0.14      0.56 o 
   5   9   5       38.11       36.85      1.05 o 
   6   9   5       21.05       19.56      0.69 o 
   7   9   5        5.66        6.85      0.40 o 
   0  10   5       83.56       92.02      2.49 o 
   1  10   5        0.04        0.14      0.31 o 
   2  10   5        0.79        0.93      0.41 o 
   3  10   5       23.41       20.69      0.72 o 
   4  10   5       44.60       36.83      0.99 o 
   5  10   5       95.45       81.59      1.52 o 
  -1  -7   6        2.71        5.00      0.52 o 
   0  -7   6        0.07        0.33      0.24 o 
   1  -7   6       97.30      106.05      1.92 o 
   2  -7   6       87.14      100.72      3.59 o 
   3  -7   6        1.46        1.21      0.33 o 
   4  -7   6       13.42       18.21      0.59 o 
  -2  -6   6       61.64       57.25      0.90 o 
  -1  -6   6       56.39       55.67      0.97 o 
   0  -6   6        8.59        8.25      0.40 o 
   1  -6   6       22.40       26.56      0.57 o 
   2  -6   6       13.79       12.83      0.45 o 
   3  -6   6       30.18       31.54      0.95 o 
   4  -6   6        0.87        2.38      0.34 o 
   5  -6   6       18.83       15.73      0.56 o 
  -3  -5   6      235.59      214.63      2.50 o 
  -2  -5   6      102.67       92.64      1.28 o 
  -1  -5   6        0.51        2.56      0.54 o 
   0  -5   6        4.54        3.84      0.69 o 
   1  -5   6       48.67       47.17      1.13 o 
   2  -5   6      264.96      285.82     14.30 o 
   3  -5   6      479.71      456.67      4.49 o 
   4  -5   6       63.66       56.26      1.49 o 
   5  -5   6       10.92        7.48      0.50 o 
   6  -5   6        0.10        0.51      0.29 o 
  -4  -4   6       22.90       22.41      0.69 o 
  -3  -4   6      220.22      199.05      2.64 o 
  -2  -4   6        0.16        1.03      0.31 o 
  -1  -4   6       55.61       51.78      1.08 o 
   0  -4   6        0.02        0.46      0.43 o 
   1  -4   6       10.48       17.24      0.96 o 
   2  -4   6      190.68      194.63     11.16 o 
   3  -4   6        1.85        1.99      0.42 o 
   4  -4   6        3.45        1.58      0.46 o 
   5  -4   6        3.90        3.56      0.44 o 
   6  -4   6        0.22       -0.28      0.45 o 
   7  -4   6       20.04       14.96      0.53 o 
  -4  -3   6       61.45       62.53      1.40 o 
  -3  -3   6      184.65      154.01      2.46 o 
  -2  -3   6        7.33        8.01      0.56 o 
  -1  -3   6      533.66      525.47      3.44 o 
   0  -3   6       41.67       41.63      1.17 o 
   1  -3   6       14.09       38.00      0.77 o 
   2  -3   6      209.01      226.43     13.29 o 
   3  -3   6        0.69        0.75      0.36 o 
   4  -3   6      149.63      114.95      2.16 o 
   5  -3   6      113.88      103.37      2.09 o 
   6  -3   6       15.56       16.62      0.73 o 
   7  -3   6       25.06       21.03      0.72 o 
   8  -3   6        1.07        1.33      0.29 o 
  -5  -2   6       59.69       58.48      1.18 o 
  -4  -2   6       22.18       23.04      0.74 o 
  -3  -2   6       86.21       95.98      1.99 o 
  -2  -2   6      329.06      317.39      2.63 o 
  -1  -2   6       29.75       25.23      0.59 o 
   0  -2   6       47.37       48.19      1.82 o 
   1  -2   6       55.82       52.76      1.77 o 
   2  -2   6       14.45       17.89      0.57 o 
   3  -2   6      253.72      195.51      2.66 o 
   4  -2   6     1652.93     1473.60      8.88 o 
   5  -2   6        5.27        9.98      0.60 o 
   6  -2   6        7.62        5.96      0.58 o 
   7  -2   6       12.36       12.48      0.66 o 
   8  -2   6        3.13        3.78      0.41 o 
  -5  -1   6        9.36       10.82      0.49 o 
  -4  -1   6       59.13       52.76      1.43 o 
  -3  -1   6      170.93      170.57      2.71 o 
  -2  -1   6      555.13      538.58      3.48 o 
  -1  -1   6      119.67      108.21      1.43 o 
   0  -1   6       41.90       33.50      0.67 o 
   1  -1   6        0.69        1.69      0.25 o 
   2  -1   6      305.57      304.96      2.55 o 
   3  -1   6      137.41      149.37      2.19 o 
   4  -1   6      754.67      851.59      6.00 o 
   5  -1   6      412.22      399.45      4.05 o 
   6  -1   6      196.39      201.88      2.97 o 
   7  -1   6        8.25       10.25      0.63 o 
   8  -1   6       18.60       19.69      0.72 o 
   9  -1   6       39.99       42.60      0.98 o 
  -5   0   6        0.34        3.33      0.38 o 
  -4   0   6        0.65        0.00      0.58 o 
  -3   0   6      149.70      154.83      2.59 o 
  -2   0   6       40.02       38.09      2.02 o 
  -1   0   6      482.87      451.72      3.30 o 
   0   0   6      404.69      354.01      7.79 o 
   1   0   6      114.07      128.20      1.57 o 
   2   0   6        1.19        2.13      0.33 o 
   3   0   6       90.86       87.52      1.60 o 
   4   0   6      144.24      152.72      2.24 o 
   5   0   6      278.18      302.44      3.38 o 
   6   0   6      117.94      128.49      2.32 o 
   7   0   6        2.00        2.37      0.50 o 
   8   0   6        3.29        4.70      0.49 o 
   9   0   6      103.91      109.22      1.67 o 
  -5   1   6        0.46        1.91      0.40 o 
  -4   1   6       81.17       92.27      1.94 o 
  -3   1   6       23.29       26.20      0.93 o 
  -2   1   6       59.61       55.03      1.08 o 
  -1   1   6      538.51      517.17      9.30 o 
   0   1   6        9.15        7.99      0.34 o 
   1   1   6        0.38        1.51      0.39 o 
   2   1   6       81.80       73.99      1.66 o 
   3   1   6       31.59       37.44      1.06 o 
   4   1   6       30.84       34.00      0.92 o 
   5   1   6      395.55      413.08      3.94 o 
   6   1   6       91.13       88.24      1.89 o 
   7   1   6        0.02        0.50      0.58 o 
   8   1   6        3.78        3.05      0.48 o 
   9   1   6        1.52        0.41      0.51 o 
  -5   2   6       11.13       10.65      0.50 o 
  -4   2   6      198.07      200.94      2.77 o 
  -3   2   6      309.36      288.83      3.56 o 
  -2   2   6      130.95      120.54      5.23 o 
  -1   2   6      505.88      476.05     16.18 o 
   0   2   6       51.57       55.43      3.64 o 
   1   2   6      543.18      535.64      2.93 o 
   2   2   6       45.11       38.01      0.73 o 
   3   2   6       38.29       36.00      1.03 o 
   4   2   6       26.68       24.39      0.74 o 
   5   2   6        8.06        6.21      0.53 o 
   6   2   6        1.73        1.80      0.44 o 
   7   2   6       31.33       37.13      1.16 o 
   8   2   6        1.95        1.13      0.42 o 
   9   2   6        6.64        8.78      0.51 o 
  -5   3   6       56.51       53.65      1.16 o 
  -4   3   6      135.03      146.86      2.32 o 
  -3   3   6        6.90        4.37      0.53 o 
  -2   3   6        7.18        6.20      0.41 o 
  -1   3   6       38.56       42.83      1.76 o 
   0   3   6       28.25       21.97      0.50 o 
   1   3   6     1156.35     1156.73     22.91 o 
   2   3   6     1224.18     1210.47     10.79 o 
   3   3   6      162.68      161.99      2.18 o 
   4   3   6       23.70       24.51      0.73 o 
   5   3   6        5.60        6.85      0.54 o 
   6   3   6      224.11      249.64      3.20 o 
   7   3   6      160.28      166.91      2.68 o 
   8   3   6       37.18       35.54      1.09 o 
   9   3   6       27.21       29.00      0.86 o 
  -4   4   6       44.69       44.87      1.30 o 
  -3   4   6        0.23        0.44      0.56 o 
  -2   4   6       41.64       36.02      1.30 o 
  -1   4   6        1.05        0.31      0.33 o 
   0   4   6       64.13       57.60      1.16 o 
   1   4   6      327.11      300.35      6.59 o 
   2   4   6      320.80      296.62      2.86 o 
   3   4   6      106.41      106.89      1.84 o 
   4   4   6        2.38        2.15      0.39 o 
   5   4   6        1.72        1.58      0.40 o 
   6   4   6       13.99       18.93      0.78 o 
   7   4   6        5.50        4.85      0.58 o 
   8   4   6        9.37        9.29      0.61 o 
   9   4   6        0.56        1.03      0.41 o 
  -4   5   6        1.95        0.77      0.36 o 
  -3   5   6       31.06       32.19      1.01 o 
  -2   5   6        6.59        9.02      0.45 o 
  -1   5   6        1.69        2.26      0.33 o 
   0   5   6      515.43      511.12     24.66 o 
   1   5   6       93.13       88.43      3.72 o 
   2   5   6      347.49      345.92      2.50 o 
   3   5   6      212.95      205.09      2.70 o 
   4   5   6       13.22       10.91      0.60 o 
   5   5   6      143.46      138.50      2.34 o 
   6   5   6      115.55      103.41      2.07 o 
   7   5   6       54.48       53.80      1.55 o 
   8   5   6      101.56      102.58      1.97 o 
   9   5   6       70.41       74.76      1.39 o 
  -4   6   6       45.63       50.46      1.06 o 
  -3   6   6       22.45       22.08      0.73 o 
  -2   6   6        1.27        1.09      0.29 o 
  -1   6   6       39.61       43.18      1.97 o 
   0   6   6       82.56       79.03      3.84 o 
   1   6   6       67.20       59.44      1.12 o 
   2   6   6      374.34      367.25      2.73 o 
   3   6   6       79.90       78.03      1.76 o 
   4   6   6       15.36       13.32      0.65 o 
   5   6   6      183.23      165.74      2.64 o 
   6   6   6       45.19       43.19      1.23 o 
   7   6   6      108.24      103.99      2.06 o 
   8   6   6        7.55       10.27      0.63 o 
   9   6   6       39.27       39.77      0.94 o 
  -3   7   6       51.56       59.57      3.42 o 
  -2   7   6       43.95       44.19      1.99 o 
  -1   7   6       32.06       32.47      3.01 o 
   0   7   6       36.11       38.49      2.24 o 
   1   7   6      102.86       99.93      3.37 o 
   2   7   6      302.42      312.40      2.59 o 
   3   7   6       52.63       53.63      1.52 o 
   4   7   6        2.36        3.26      0.50 o 
   5   7   6      172.95      165.10      2.68 o 
   6   7   6       88.75       86.56      1.89 o 
   7   7   6       83.02       77.98      1.71 o 
   8   7   6      122.04      107.68      1.74 o 
  -2   8   6       10.32       13.93      0.74 o 
  -1   8   6        6.62       11.27      0.47 o 
   0   8   6       39.23       33.37      1.09 o 
   1   8   6       13.40       15.76      0.54 o 
   2   8   6       53.03       48.96      1.12 o 
   3   8   6      174.73      165.51      2.65 o 
   4   8   6       98.80      105.73      2.16 o 
   5   8   6        3.48        3.32      0.54 o 
   6   8   6        2.39        2.11      0.46 o 
   7   8   6       23.17       20.63      0.68 o 
  -1   9   6       17.01       28.35      1.06 o 
   0   9   6       30.47       34.41      0.69 o 
   1   9   6        7.03        8.67      0.42 o 
   2   9   6        7.49        5.73      0.39 o 
   3   9   6       61.08       56.87      1.49 o 
   4   9   6      282.05      289.19      3.31 o 
   5   9   6       41.68       41.31      1.22 o 
   6   9   6        5.30        6.63      0.48 o 
   7   9   6        8.90        9.21      0.44 o 
   1  10   6        0.47        0.71      0.41 o 
   2  10   6       49.67       39.09      0.77 o 
   3  10   6       27.30       27.26      0.85 o 
   4  10   6       14.48       18.67      0.64 o 
   5  10   6        8.25        8.22      0.50 o 
  -1  -6   7       79.43       79.76      1.61 o 
   0  -6   7       21.45       22.55      0.47 o 
   1  -6   7      223.41      222.14      5.96 o 
   2  -6   7       14.34       15.51      1.05 o 
  -2  -5   7        7.12        8.04      0.65 o 
  -1  -5   7        9.44        9.11      0.36 o 
   0  -5   7       36.62       37.94      0.74 o 
   1  -5   7       69.73       69.01      1.27 o 
   2  -5   7        2.42        4.37      0.35 o 
  -3  -4   7      106.60      103.95      1.56 o 
  -2  -4   7        9.17        9.68      0.38 o 
  -1  -4   7       66.19       59.40      1.05 o 
   0  -4   7      346.34      344.65      5.38 o 
   1  -4   7       40.33       37.27      0.79 o 
   2  -4   7      132.46      144.41      7.43 o 
   4  -4   7        8.00        5.93      0.47 o 
   7  -4   7        2.05        2.15      0.30 o 
  -3  -3   7       44.06       43.44      1.16 o 
  -2  -3   7       18.93       16.52      0.48 o 
  -1  -3   7        0.07        0.41      0.66 o 
   0  -3   7       12.11       14.33      0.82 o 
   1  -3   7      154.37      159.08      1.85 o 
   2  -3   7      307.16      335.23      4.22 o 
   3  -3   7      118.17      114.50      2.17 o 
   4  -3   7        2.39        2.91      0.42 o 
   5  -3   7        7.78        8.11      0.56 o 
   6  -3   7       62.92       64.49      1.54 o 
   7  -3   7        3.31        5.79      0.42 o 
  -4  -2   7       77.15       72.91      1.30 o 
  -3  -2   7       83.33       78.45      1.64 o 
  -2  -2   7       29.72       28.62      0.62 o 
  -1  -2   7      146.72      135.64      1.70 o 
   0  -2   7        3.37        4.50      0.40 o 
   1  -2   7      363.82      355.69      2.75 o 
   2  -2   7      478.43      502.81     11.79 o 
   3  -2   7       27.53       28.25      0.89 o 
   4  -2   7      101.75       99.44      2.03 o 
   5  -2   7       49.50       45.54      1.23 o 
   6  -2   7       35.89       39.31      1.13 o 
   7  -2   7      354.92      317.21      3.38 o 
   8  -2   7       57.62       60.03      1.24 o 
  -4  -1   7       17.19       15.89      0.55 o 
  -3  -1   7        1.48        4.34      0.46 o 
  -2  -1   7      105.76       95.57      1.63 o 
  -1  -1   7      329.95      328.58      2.67 o 
   0  -1   7        1.01        2.58      0.31 o 
   1  -1   7      209.28      217.60      3.06 o 
   2  -1   7       13.96       10.91      0.43 o 
   3  -1   7       50.20       46.36      1.40 o 
   4  -1   7        0.80        1.45      0.51 o 
   5  -1   7        0.53        0.03      0.61 o 
   6  -1   7      105.78      110.46      2.16 o 
   7  -1   7       35.53       35.45      1.11 o 
   8  -1   7        2.36        1.70      0.37 o 
  -4   0   7        2.33        1.72      0.37 o 
  -3   0   7       26.71       26.28      0.85 o 
  -2   0   7       44.97       41.42      1.70 o 
  -1   0   7       23.02       26.27      0.80 o 
   0   0   7       13.03       12.95      0.45 o 
   1   0   7      138.75      138.10      2.60 o 
   2   0   7       58.31       57.50      1.62 o 
   3   0   7      548.87      473.54      4.32 o 
   4   0   7      100.90       97.29      1.97 o 
   5   0   7       17.30       16.06      0.74 o 
   6   0   7       45.34       39.31      1.16 o 
   7   0   7       11.99       11.10      0.66 o 
   8   0   7       55.39       50.58      1.33 o 
   9   0   7      101.67       93.15      1.43 o 
  -4   1   7      220.07      204.76      2.47 o 
  -3   1   7      346.09      337.85      3.68 o 
  -2   1   7       25.14       23.86      1.19 o 
  -1   1   7      251.19      224.26      3.07 o 
   0   1   7      232.41      208.21      6.31 o 
   1   1   7       88.50       87.32      1.23 o 
   2   1   7       52.70       56.46      1.15 o 
   3   1   7      556.20      476.61      4.24 o 
   4   1   7      419.14      385.60      3.86 o 
   5   1   7       24.54       28.45      0.89 o 
   6   1   7        0.58       -0.69      0.69 o 
   7   1   7        5.77        6.41      0.57 o 
   8   1   7       74.57       78.82      1.70 o 
   9   1   7       41.05       47.91      1.10 o 
  -4   2   7      194.42      181.45      2.26 o 
  -3   2   7       81.47       95.12      1.95 o 
  -2   2   7       48.28       40.64      2.32 o 
  -1   2   7      144.46      137.57      2.93 o 
   0   2   7       59.00       64.40      3.27 o 
   1   2   7        4.38        5.82      0.34 o 
   2   2   7      111.48      117.69      1.41 o 
   3   2   7      183.14      175.82      2.47 o 
   4   2   7       59.34       59.02      1.50 o 
   5   2   7       64.95       64.66      1.63 o 
   6   2   7       20.14       20.43      0.80 o 
   7   2   7        8.47       10.82      0.64 o 
   8   2   7       24.80       24.53      0.85 o 
   9   2   7       45.32       45.79      1.14 o 
  -4   3   7        1.37        1.25      0.38 o 
  -3   3   7        2.50        1.82      0.46 o 
  -2   3   7      329.61      318.71     10.73 o 
  -1   3   7      243.82      241.79      9.63 o 
   0   3   7        0.80        2.84      0.32 o 
   1   3   7        7.06        8.35      0.40 o 
   2   3   7       33.04       31.79      1.11 o 
   3   3   7       31.48       31.44      0.98 o 
   4   3   7      301.37      274.05      3.20 o 
   5   3   7      383.50      354.66      3.79 o 
   6   3   7       43.46       40.63      1.18 o 
   7   3   7       29.51       26.45      0.92 o 
   8   3   7        0.53        1.28      0.39 o 
   9   3   7        0.07        0.23      0.34 o 
  -4   4   7       38.04       44.16      1.05 o 
  -3   4   7      119.45      102.41      1.90 o 
  -2   4   7      124.49      135.21      8.55 o 
  -1   4   7      139.71      165.67      9.58 o 
   0   4   7       52.18       48.12      2.97 o 
   1   4   7        2.73        3.86      0.36 o 
   2   4   7      357.02      352.86      7.35 o 
   3   4   7      389.42      382.28      3.85 o 
   4   4   7      570.42      521.75      4.67 o 
   5   4   7       43.78       39.10      1.17 o 
   6   4   7        1.41        8.94      0.61 o 
   7   4   7        0.06        0.49      0.41 o 
   8   4   7       12.14       12.09      0.64 o 
   9   4   7      140.85      149.46      1.96 o 
  -3   5   7        3.00        4.19      0.44 o 
  -2   5   7      124.03      126.76      7.67 o 
  -1   5   7       74.45       92.55      5.80 o 
   0   5   7        0.85        3.45      0.65 o 
   1   5   7      559.02      561.53     22.75 o 
   2   5   7       15.36       14.38      1.23 o 
   3   5   7      155.84      145.79      2.41 o 
   4   5   7       21.88       21.81      0.80 o 
   5   5   7        2.24        3.32      0.46 o 
   6   5   7       55.46       58.63      1.63 o 
   7   5   7       26.99       28.39      0.92 o 
   8   5   7        0.68        0.41      0.36 o 
   9   5   7       15.72       18.52      0.59 o 
  -3   6   7        0.16        0.82      0.33 o 
  -2   6   7        4.35        5.47      0.35 o 
  -1   6   7        1.95        2.00      0.31 o 
   0   6   7       40.63       42.45      2.43 o 
   1   6   7        0.26        0.05      0.43 o 
   2   6   7      397.39      388.60      8.75 o 
   3   6   7       39.19       35.44      1.01 o 
   4   6   7        6.41        4.84      0.53 o 
   5   6   7       66.00       60.83      1.66 o 
   6   6   7       87.83       82.85      1.94 o 
   7   6   7       29.68       27.93      0.85 o 
   8   6   7       60.47       52.37      1.32 o 
  -2   7   7        8.54        6.42      0.35 o 
  -1   7   7       26.58       27.85      1.41 o 
   0   7   7       13.84       17.42      0.54 o 
   1   7   7       22.10       18.54      0.57 o 
   2   7   7      188.23      198.62      2.85 o 
   3   7   7       14.14       13.20      0.70 o 
   4   7   7       18.26       16.87      0.76 o 
   5   7   7       31.76       28.86      0.94 o 
   6   7   7        9.26       10.80      0.66 o 
   7   7   7        5.85        3.89      0.48 o 
   8   7   7       18.40       17.13      0.60 o 
  -1   8   7       10.27       12.91      1.36 o 
   0   8   7        2.03        5.84      0.64 o 
   1   8   7       82.05       78.14      1.68 o 
   2   8   7       48.55       54.96      2.18 o 
   3   8   7        3.09        2.13      0.54 o 
   4   8   7      128.93      122.43      2.18 o 
   5   8   7      104.74      102.37      1.99 o 
   6   8   7        5.46        5.76      0.48 o 
   7   8   7       17.48       16.77      0.63 o 
   0   9   7      117.18      112.51      2.75 o 
   1   9   7       96.24       99.86      4.02 o 
   2   9   7       11.85       12.23      0.81 o 
   3   9   7        4.17        7.29      0.53 o 
   4   9   7        8.34        7.43      0.59 o 
   5   9   7       25.05       23.96      0.75 o 
   6   9   7       34.09       29.35      0.81 o 
   2  10   7        6.24       10.67      0.37 o 
   3  10   7       30.56       29.00      0.79 o 
   4  10   7        2.81        4.78      0.42 o 
   0  -5   8       10.85       10.44      0.32 o 
   1  -5   8        0.27        1.39      0.35 o 
   2  -5   8        4.51        4.35      0.40 o 
  -1  -4   8        0.80        1.27      0.25 o 
   0  -4   8      320.69      292.05      8.01 o 
   1  -4   8       38.57       31.09      0.97 o 
   2  -4   8       15.27       16.39      0.66 o 
  -2  -3   8       11.63       12.96      0.36 o 
  -1  -3   8       87.39       87.02      3.93 o 
   0  -3   8      255.38      239.14      6.20 o 
   1  -3   8      324.50      309.03      2.50 o 
   2  -3   8       20.19       18.09      0.63 o 
  -3  -2   8        0.67        0.51      0.27 o 
  -2  -2   8        0.85        1.76      0.25 o 
  -1  -2   8      245.76      236.71      4.05 o 
   0  -2   8      170.97      168.19      2.44 o 
   1  -2   8       57.06       61.59      1.17 o 
   2  -2   8       66.51       69.07      1.21 o 
   3  -2   8        0.65        0.76      0.38 o 
   4  -2   8        1.65        1.93      0.46 o 
  -3  -1   8        4.82        3.67      0.36 o 
  -2  -1   8       18.13       13.93      0.46 o 
  -1  -1   8       36.64       36.17      1.21 o 
   0  -1   8        0.20        0.23      0.43 o 
   1  -1   8      127.13      119.94      3.25 o 
   2  -1   8       41.01       44.17      1.03 o 
   3  -1   8       80.25       81.62      1.88 o 
   4  -1   8       54.13       52.64      1.54 o 
   6  -1   8       16.87       16.61      0.71 o 
   7  -1   8       34.36       43.83      1.24 o 
   8  -1   8      116.42      104.73      1.56 o 
  -3   0   8        1.08        2.71      0.37 o 
  -2   0   8        6.96        8.68      0.66 o 
  -1   0   8        2.27        0.90      0.34 o 
   0   0   8      439.68      422.05      3.06 o 
   1   0   8      513.61      504.40      9.47 o 
   2   0   8      185.49      189.86      1.99 o 
   3   0   8       57.99       65.84      1.69 o 
   4   0   8      408.93      353.31      3.94 o 
   5   0   8        5.49        5.16      0.53 o 
   6   0   8      157.87      157.36      2.56 o 
   7   0   8      163.63      151.79      2.37 o 
   8   0   8       27.37       25.05      0.79 o 
  -3   1   8        5.71        8.34      0.51 o 
  -2   1   8       13.89       21.10      0.52 o 
  -1   1   8        4.89        5.99      0.52 o 
   0   1   8       11.66       11.51      0.50 o 
   1   1   8       14.18       13.18      0.51 o 
   2   1   8      128.86      138.30      1.68 o 
   3   1   8       51.60       48.11      1.26 o 
   4   1   8      198.64      171.81      2.69 o 
   5   1   8        1.89        2.07      0.53 o 
   6   1   8       84.12       83.48      1.88 o 
   7   1   8       23.71       24.79      0.84 o 
   8   1   8        4.99        3.91      0.41 o 
  -3   2   8       93.38       99.70      1.69 o 
  -2   2   8       39.37       44.88      1.68 o 
  -1   2   8       28.11       22.97      0.69 o 
   0   2   8       15.94       17.50      0.55 o 
   1   2   8       32.71       33.18      1.44 o 
   2   2   8      513.59      539.51      4.20 o 
   3   2   8      499.40      517.52      4.76 o 
   4   2   8        0.56        0.40      0.59 o 
   5   2   8       45.25       38.28      1.19 o 
   6   2   8       71.03       68.54      1.77 o 
   7   2   8       45.71       37.57      1.15 o 
   8   2   8       38.08       34.59      0.95 o 
   9   2   8        7.68        8.46      0.42 o 
  -3   3   8      117.03      120.92      1.78 o 
  -2   3   8       13.44       17.16      0.89 o 
  -1   3   8       80.74       75.74      1.73 o 
   0   3   8       20.68       18.15      1.69 o 
   1   3   8       58.32       51.80      2.99 o 
   2   3   8      315.05      321.92      3.44 o 
   3   3   8      509.44      515.76      4.76 o 
   4   3   8       17.92       16.14      0.74 o 
   5   3   8        1.25        2.45      0.50 o 
   6   3   8       24.01       18.30      0.81 o 
   7   3   8        6.65        6.73      0.58 o 
   8   3   8       69.50       60.99      1.45 o 
   9   3   8       28.96       30.84      0.87 o 
  -3   4   8       51.54       59.87      1.19 o 
  -2   4   8        3.90        6.18      0.44 o 
  -1   4   8        1.00        0.92      0.75 o 
   0   4   8       16.78       16.78      1.51 o 
   1   4   8      194.40      185.89      8.24 o 
   2   4   8      115.38      116.67      1.58 o 
   3   4   8       15.52       14.92      0.75 o 
   4   4   8      118.46      121.02      2.25 o 
   5   4   8       49.09       52.91      1.58 o 
   6   4   8        2.59        3.35      0.50 o 
   7   4   8        5.28        8.96      0.60 o 
   8   4   8       16.39       18.88      0.71 o 
   9   4   8        8.76        6.94      0.40 o 
  -2   5   8       90.76       94.84      5.68 o 
  -1   5   8       13.27       21.04      2.26 o 
   0   5   8       20.56       22.14      2.01 o 
   1   5   8        4.42        5.54      0.41 o 
   2   5   8       82.22       94.05      1.48 o 
   3   5   8       74.94       70.16      1.73 o 
   4   5   8      560.89      552.93      5.09 o 
   5   5   8      219.57      211.48      3.03 o 
   6   5   8       23.51       20.20      0.79 o 
   7   5   8       21.02       19.52      0.77 o 
   8   5   8        2.60        1.95      0.39 o 
  -2   6   8       93.17      102.74      2.52 o 
  -1   6   8       13.37       16.23      0.47 o 
   0   6   8        2.28        2.01      0.34 o 
   1   6   8       72.11       75.81      3.81 o 
   2   6   8       98.28       89.06      1.60 o 
   3   6   8      143.36      142.70      2.47 o 
   4   6   8       56.88       52.86      1.57 o 
   5   6   8        0.06        0.52      0.57 o 
   6   6   8        0.87        0.07      0.63 o 
   7   6   8        1.74        1.76      0.42 o 
   8   6   8       32.28       31.41      0.86 o 
  -1   7   8        1.31        2.08      0.63 o 
   0   7   8        4.58        8.64      0.88 o 
   1   7   8       90.96       92.22      4.39 o 
   2   7   8       14.61       13.99      0.49 o 
   3   7   8       25.59       24.92      0.87 o 
   4   7   8        8.12        8.96      0.61 o 
   5   7   8        0.82        1.38      0.45 o 
   6   7   8       23.08       27.17      0.82 o 
   7   7   8       14.78       14.17      0.60 o 
   8   7   8       53.58       52.75      1.10 o 
   0   8   8       38.80       43.78      1.46 o 
   1   8   8       51.28       53.03      1.72 o 
   2   8   8       24.28       17.66      0.52 o 
   3   8   8        0.40        0.00      0.51 o 
   4   8   8       34.75       30.91      0.97 o 
   5   8   8       41.12       42.49      1.27 o 
   6   8   8        8.12        7.98      0.51 o 
   7   8   8       34.70       30.84      0.91 o 
   1   9   8        7.41        7.46      0.32 o 
   2   9   8       21.14       20.41      0.94 o 
   3   9   8        6.11        4.12      0.44 o 
   4   9   8        1.91        2.13      0.38 o 
   5   9   8        6.99        4.25      0.41 o 
   6   9   8        2.55        2.93      0.35 o 
   1  -4   9       78.36       67.64      1.23 o 
   2  -4   9       29.73       31.61      0.92 o 
   0  -3   9        0.17        0.45      0.24 o 
   1  -3   9        7.59        7.98      0.51 o 
   2  -3   9       52.24       52.50      1.33 o 
  -1  -2   9       31.07       33.11      1.23 o 
   0  -2   9      174.31      160.22      2.09 o 
   1  -2   9        0.17        0.46      0.33 o 
   2  -2   9      107.72      111.50      2.04 o 
  -1  -1   9      128.75      124.77      1.37 o 
   0  -1   9      154.14      144.91      1.59 o 
   1  -1   9      188.41      185.43      1.88 o 
   2  -1   9       44.86       44.10      0.84 o 
  -2   0   9        7.73        9.72      0.56 o 
  -1   0   9       32.28       35.93      1.46 o 
   0   0   9        1.62        1.32      0.30 o 
   1   0   9        5.49        7.14      0.42 o 
   2   0   9        4.87        5.35      0.38 o 
   3   0   9       31.56       34.03      0.98 o 
   4   0   9        3.01        2.91      0.45 o 
   8   0   9        0.35        0.44      0.27 o 
  -2   1   9       52.74       56.71      2.70 o 
  -1   1   9        2.73        4.53      0.31 o 
   0   1   9      111.70      118.21      4.03 o 
   1   1   9      208.19      223.95      8.71 o 
   2   1   9       70.23       80.12      1.32 o 
   3   1   9      205.49      213.54      2.99 o 
   4   1   9       84.49       85.34      1.92 o 
   5   1   9        6.66        5.39      0.56 o 
   6   1   9        0.31        0.38      0.48 o 
   7   1   9       68.35       63.02      1.44 o 
   8   1   9       21.71       18.96      0.59 o 
  -2   2   9        7.27        6.90      0.41 o 
  -1   2   9       71.14       59.50      1.08 o 
   0   2   9      158.29      160.50      6.54 o 
   1   2   9        0.42        4.02      0.95 o 
   2   2   9        0.04        0.10      0.35 o 
   3   2   9      147.53      155.81      2.59 o 
   4   2   9       68.90       65.87      1.73 o 
   5   2   9       24.48       21.26      0.83 o 
   6   2   9       93.67       78.50      1.79 o 
   7   2   9        3.35        4.49      0.46 o 
   8   2   9       14.16        8.64      0.46 o 
  -2   3   9       64.03       65.13      4.36 o 
  -1   3   9       69.08       73.80      5.52 o 
   0   3   9      149.63      160.90     12.73 o 
   1   3   9        6.59        7.75      0.56 o 
   2   3   9       21.64       24.92      0.65 o 
   3   3   9        1.63        1.54      0.50 o 
   4   3   9        2.13        4.79      0.61 o 
   5   3   9      167.82      160.54      2.58 o 
   6   3   9       30.31       33.50      1.07 o 
   7   3   9        2.74        1.99      0.44 o 
   8   3   9        1.18        1.08      0.33 o 
  -2   4   9       52.49       55.10      2.00 o 
  -1   4   9       58.70       53.58      2.84 o 
   0   4   9        0.86        0.41      0.33 o 
   1   4   9       83.16       77.29      1.28 o 
   2   4   9      429.00      469.09     15.82 o 
   3   4   9        0.51       -0.08      0.69 o 
   4   4   9      101.02       92.55      1.99 o 
   5   4   9      124.14      118.65      2.25 o 
   6   4   9        1.57        1.50      0.46 o 
   7   4   9       74.15       63.96      1.49 o 
   8   4   9        1.92        3.03      0.36 o 
  -1   5   9        0.03        0.23      0.32 o 
   0   5   9        0.13        0.17      0.33 o 
   1   5   9       62.50       62.07      3.85 o 
   2   5   9      121.73      143.57      7.11 o 
   3   5   9      324.47      344.05      3.86 o 
   4   5   9        9.27       11.83      0.74 o 
   5   5   9        0.06       -0.33      0.65 o 
   6   5   9       38.36       33.73      1.04 o 
   7   5   9       93.46       86.69      1.71 o 
   8   5   9       25.66       27.27      0.75 o 
  -1   6   9        0.20        1.27      0.27 o 
   0   6   9       69.92       68.40      4.72 o 
   1   6   9      128.88      135.09      3.97 o 
   2   6   9      100.41      124.94      5.64 o 
   3   6   9       20.64       19.80      0.81 o 
   4   6   9        0.03        0.95      0.49 o 
   5   6   9        8.24        8.21      0.57 o 
   6   6   9       40.11       37.30      1.04 o 
   7   6   9       86.18       91.06      1.64 o 
   0   7   9       14.52       11.84      0.51 o 
   1   7   9       69.94       79.48      2.07 o 
   2   7   9        5.53       10.04      0.68 o 
   3   7   9       22.71       23.64      0.81 o 
   4   7   9       87.21       92.42      1.81 o 
   5   7   9       48.79       44.59      1.27 o 
   6   7   9        7.08        7.48      0.47 o 
   7   7   9        0.85        1.49      0.35 o 
   1   8   9        4.88        4.38      0.61 o 
   2   8   9        0.71        1.38      0.26 o 
   3   8   9        8.84       10.37      0.57 o 
   4   8   9        8.59        9.89      0.52 o 
   5   8   9        2.79        3.32      0.37 o 
   6   8   9       16.89       15.08      0.55 o 
   1  -2  10       42.54       39.52      0.96 o 
   2  -2  10       71.15       73.70      1.39 o 
   0  -1  10       50.53       53.96      0.77 o 
   1  -1  10        3.51        5.05      0.32 o 
   2  -1  10      124.26      133.53      2.02 o 
   0   0  10        6.58        7.66      0.65 o 
   1   0  10       49.40       50.64      0.90 o 
   2   0  10      202.36      215.84      2.73 o 
   0   1  10       38.81       36.66      0.74 o 
   1   1  10        2.57        4.77      0.32 o 
   2   1  10        9.92       13.01      0.46 o 
   3   1  10        2.24        4.20      0.49 o 
   0   2  10        2.56        3.52      0.29 o 
   1   2  10       25.35       26.26      2.14 o 
   2   2  10        0.00        0.60      0.60 o 
   3   2  10        0.57        3.78      0.47 o 
   4   2  10       72.32       77.33      1.76 o 
   5   2  10       76.24       72.87      1.64 o 
   6   2  10       17.73       15.39      0.63 o 
   7   2  10       30.40       26.42      0.79 o 
   0   3  10       48.79       54.63      2.44 o 
   1   3  10       80.22       86.20      2.95 o 
   2   3  10       32.96       30.19      2.08 o 
   3   3  10        0.95        1.38      0.47 o 
   4   3  10       38.30       38.08      1.08 o 
   5   3  10        0.02        1.87      0.48 o 
   6   3  10       12.71       16.86      0.66 o 
   7   3  10       21.13       18.41      0.62 o 
   0   4  10      130.22      162.34     10.69 o 
   1   4  10       36.71       41.79      2.65 o 
   2   4  10      121.06      134.16      7.46 o 
   3   4  10      168.35      200.85      2.75 o 
   4   4  10       23.32       21.80      0.79 o 
   5   4  10      190.82      206.04      2.74 o 
   6   4  10       52.66       53.26      1.33 o 
   7   4  10       25.77       25.13      0.76 o 
   0   5  10       45.87       49.19      1.21 o 
   1   5  10        1.33        2.13      0.30 o 
   2   5  10       59.95       57.12      2.83 o 
   3   5  10        0.10        1.77      0.49 o 
   4   5  10       40.27       43.35      1.30 o 
   5   5  10       40.32       46.24      1.30 o 
   6   5  10        4.16        5.68      0.50 o 
   7   5  10        4.58        3.68      0.40 o 
   1   6  10       19.40       25.59      1.36 o 
   2   6  10       29.86       30.29      0.62 o 
   3   6  10        0.19        0.11      0.57 o 
   4   6  10      140.60      138.38      2.12 o 
   5   6  10       37.56       44.44      1.21 o 
   6   6  10       44.15       41.48      1.09 o 
   7   6  10       66.78       70.76      1.28 o 
   2   7  10       87.67      104.90      4.24 o 
   3   7  10       66.06       60.16      1.29 o 
   4   7  10       32.24       35.21      1.06 o 
   5   7  10        0.69        2.19      0.37 o 
   6   7  10       33.09       34.65      0.94 o 
   2   1  11       44.87       55.27      0.82 o 
   2   2  11        3.08        5.78      0.77 o 
   3   2  11       32.83       40.11      1.07 o 
   4   2  11       20.34       24.64      0.71 o 
   2   3  11       23.94       32.26      1.79 o 
   3   3  11        5.09        5.99      0.45 o 
   4   3  11        0.33        0.40      0.36 o 
   5   3  11       46.26       47.19      1.14 o 
   6   3  11       81.52       84.78      1.42 o 
   2   4  11        3.47        2.38      0.23 o 
   3   4  11        0.50        1.70      0.34 o 
   4   4  11       42.68       44.73      1.16 o 
   5   4  11       15.84       18.52      0.62 o 
   6   4  11        4.40        3.99      0.38 o 
   3   5  11        0.96        2.21      0.38 o 
   4   5  11        6.48        5.72      0.40 o 
   5   5  11       11.91       10.05      0.48 o 
                                                 
